# Supplementary material for: Different states of stemness of glioblastoma stem cells sustain glioblastoma subtypes indicating novel clinical biomarkers and high-efficacy customized therapies
Source: J Exp Clin Cancer Res. 2023 Sep 21;42:244. doi: 10.1186/s13046-023-02811-0 (PMC10512479; doi:10.1186/s13046-023-02811-0)
Supplement: Supplementary file 3 — Additional file 3. [file 13046_2023_2811_MOESM3_ESM.xlsx]

## Sheet: Foglio1
Table S2. Validation of genetic alterations in GBM tissues and their GCSs , primers used for Sanger sequences and functional annotations for missense mutations
Gene Symbol	Type	Chr	NM	EXON	Start	End	Ref	Alt	Function	mutation	Effect	Protein encoded	PDB	TCGA Hotspot mutation	Region of Interest (ROI)	Sanger Validation	Predicted Pathogenicity	Primer Forward	Primer Reverse
WNT5A	SNV	chr3	NM_003392	exon4	55508544	55508544	G	A	missense	c.C505T	R169C	Protein Wnt-5a (WNT5A)				verified	Uncertain significance	GTTAAGGATGGGGCAGCCCGAGC	GATGATCCGCCCAGGAGGCCCTTC
PIK3CA	SNV	chr3	NM_006218	exon10	178936094	178936094	C	A	missense	c.C1636A	Q546K	Phosphatidylinositol 4,5-bisphosphate 3-kinase catalytic subunit alpha isoform (p110alpha)	4L1B	YES	p85alpha N-terminal SH2 domain binding site	verified	Pathogenic/Likely_pathogenic	ATCCAGAGGGGAAAAATATG	ATGCTGAGATCAGCCAAAT
												Phosphatidylinositol 4,5-bisphosphate 3-kinase catalytic subunit alpha isoform (p110alpha)
												Phosphatidylinositol 4,5-bisphosphate 3-kinase catalytic subunit alpha isoform (p110alpha)
PIK3CA	SNV	chr3	NM_006218	exon10	178936095	178936095	A	T	missense	c.A1637T	Q546L	Phosphatidylinositol 4,5-bisphosphate 3-kinase catalytic subunit alpha isoform (p110alpha)	4L1B	YES	p85alpha N-terminal SH2 domain binding site	verified	Pathogenic/Likely_pathogenic	ATCCAGAGGGGAAAAATATG	ATGCTGAGATCAGCCAAAT
PIK3CA	SNV	chr3	NM_006218	exon21	178952084	178952084	C	T	missense	c.C3139T	H1047y	Phosphatidylinositol 4,5-bisphosphate 3-kinase catalytic subunit alpha isoform (p110alpha)	4L1B	NO	p85alpha N-terminal SH2 domain binding site	verified	Likely pathogenic	CAAAAGATGTTGGTAAGAGAAGTGA	ACAGCATTAGAATTTACAGCA
PDGFRA	SNV	chr4	NM_006206	exon5	55131161	55131161	G	T	missense	c.G704T	C235F	Platelet-derived growth factor receptor alpha (PDGFR-alpha)				verified	Uncertain significance	TAAGATCCTGGCTATCCTGTGGA	CTAGAGAAACTCAGTGATGTGCC
PDGFRA	SNV	chr4	NM_006206	exon5	55131161	55131161	G	A	missense	c.G704A	C235Y	Platelet-derived growth factor receptor alpha (PDGFR-alpha)				verified	Uncertain significance	TAAGATCCTGGCTATCCTGTGGA	CTAGAGAAACTCAGTGATGTGCC
PDGFRA	SNV	chr4	NM_006206	exon6	55133564	55133564	T	G	missense	c.T868G	C290G	Platelet-derived growth factor receptor alpha (PDGFR-alpha)				verified	Uncertain significance	ATCCATATCATCCAGAGTCCATAG	ATCCCGAGCAGCATGGACAACTG
RB1	SNV	chr13	NM_000321	exon12	48947629	48947629	G	A	SPLINCING SITE	c.1215+1G>A	_	Retinoblastoma-Associated Protein				verified	Pathogenic	GACAAGTGGGAGGCAGTGTATTTG	CTCAGAAGTGAGGCATAAGTTGC
RB1	SNV	chr13	NM_000321	exon17	48955467	48955467	T	C	missense	c.T1583C	F528S	Retinoblastoma-Associated Protein	14NM	NO	Transcription factor E2F1 binding site	verified	Uncertain significance	CCTATGAGTCCGTAGACTCC	GATCCTTGGGCTATAGACTG
RB1	SNV	chr13	NM_000321	exon11	48942685	48942685	C	T	stopgain	c.C1072T	R358X	Retinoblastoma-Associated Protein				verified	Pathogenic	TCCTATCTATTATTGAGTTATCAT	TGCATGCAGATCAAATAGTGATACTT
RB1	SNV	chr13	NM_000321	exon19	49030416	49030416	C	T	stopgain	c.C1891T	Q631x	Retinoblastoma-Associated Protein				verified	Pathogenic	GCTATAATACCAATTAAATAGAC	GATCTCGCAACATTATCATTTC
RB1	SNV	chr13	NM_000321	exon17	48955443	48955443	T	C	missense	c.T1559C	V520A	Retinoblastoma-Associated Protein	14NM	NO		verified	Uncertain significance	CCTATGAGTCCGTAGACTCC	GATCCTTGGGCTATAGACTG
RB1	SNV	chr13	NM_000321	exon20	49033844	49033844	C	T	missense	c.C1981T	R661W	Retinoblastoma-Associated Protein	14NM	NO	Transcription factor E2F1 binding site	verified	Likely pathogenic	TGGGGGAAAGAAAAGAGTGGTAG	TAACAAGTAAGTAGGGAGGAGAG
RB1	SNV	chr13	NM_000321	exon20	49033844	49033844	C	T	missense	c.C1981T	R661W	Retinoblastoma-Associated Protein	14NM	NO	Transcription factor E2F1 binding site	verified	Likely pathogenic	TGGGGGAAAGAAAAGAGTGGTAG	TAACAAGTAAGTAGGGAGGAGAG
RB1	SNV	chr13	NM_000321	exon6	48923102	48923102	G	T	stopgain	c.G550T	E184x	Retinoblastoma-Associated Protein				verified	Pathogenic	CAACCCAGCAGTTCGTAAG	ATTATAGGAACTTGCTAACAG
RB1	SNV	chr13	NM_000321	exon6	48923159	48923159	G	-	frameshift deletion	c.607del	G203fs	Retinoblastoma-Associated Protein				verified	N/A	CTCAGAGTAGACTTAACACT	CTTTCCTTCTATAACTTACAC
RB1	SNV	chr13	NM_000321	exon8	48936965	48936965	G	-	frameshift deletion	c.733delC	P245fs	Retinoblastoma-Associated Protein				verified	Pathogenic	CTCAGAGTAGACTTAACACT	CTTTCCTTCTATAACTTACAC
RB1	SNV	chr13	NM_000321	exon17	48955382	48955382	G	A	splicing	c.1499-1G>A	-	Retinoblastoma-Associated Protein				verified	N/A	CCTATGAGTCCGTAGACTCC	GATCCTTGGGCTATAGACTG
PIK3R1	SNV	chr5	NM_181523	exon13	67591094	67591102	ATGAACAGC	-	nonframeshift deletion	c.1687_1695del	563_565del	Phosphatidylinositol 3-kinase regulatory subunit alpha				verified	N/A	CGTTCCTGATGTACCCAGATAA	CTCCTACAAGATGTTCCAAACTCAG
PIK3R1	SNV	chr5	NM_181523	exon13	67591096	67591098	GAA	-	nonframeshift deletion	c.1689_1691del	563_564del	Phosphatidylinositol 3-kinase regulatory subunit alpha				verified	N/A	CGTTCCTGATGTACCCAGATAA	CTCCTACAAGATGTTCCAAACTCAG
PIK3R1	SNV	chr5	NM_181523	exon3	67569296	67569296	C	T	missense	c.C413T	A138V	Phosphatidylinositol 3-kinase regulatory subunit alpha				verified	Uncertain significance	GAAGCAGTGGGCATATCAC	GGAAACTACATGATAATCTAG
NF1	SNV	chr17	NM_000267	exon21	29556120	29556120	-	G	frameshift insertion	c.2488dupG	S829fs	Neurofibromin 1 (NF1)				verified	N/A	CATTTTTTGTACTTTTGTCATGG	GAGAAAGGTGAAAAATAAGAG
NF1	SNV	chr17	NM_000267	exon26	29559797	29559797	C	T	missense	c.C3394T	R1132C	Neurofibromin 1 (NF1)				verified	Uncertain significance	TCATGTCCAACATAGCACACTTC	CTAATGTGGACAAACAGATGCA
NF1	SNV	chr17	NM_000267	exon28	29562738	29562739	CT	-	frameshift deletion	c.3818_3819de	T1273fs	Neurofibromin 1 (NF1)				verified	Pathogenic	GGATTGTTTGCACTAACCTGATT	GAGTTTATTATACCTGCTCCATATA
NF1	SNV	chr17	NM_000267	exon42	29664392	29664392	C	-	frameshift deletion	c.6371delC	T2124fs	Neurofibromin 1 (NF1)				verified	N/A	TGTTCAGTTACCAGCACTAAT	CTCCATGATCTCCAACAAAGC
NF1	SNV	chr17	NM_000267	exon45	29665752	29665755	ACTT	-	frameshift deletion	c.6787_6790de	T2263fs	Neurofibromin 1 (NF1)				verified	Pathogenic	ACCAAGATCACCATAGCATGAGA	GCGCTTGAGAACATACTATCCAT
NF1	SNV	chr17	NM_000267	exon31	29585431	29585433	AAT	-	nonframeshift deletion	c.4180_4182del	p.1394_1394del	Neurofibromin 1 (NF1)				verified	N/A	TTGAACTCTTTGTTTTCATGTCTT	GGAATTTAAGATAGCTAGATTATC
NF1	SNV	chr17	NM_000267	exon36	29653146	29653146	T	C	missense	c.T5081C	p.L1694P	Neurofibromin 1 (NF1)	2D4Q	NO		verified	Uncertain significance	CAGACTTTCTCTCTAAGTGGTT	AGGCCAGGATATAGTCTAGTTAG
NF1	SNV	chr17	NM_000267	exon47	29670154	29670154	G	C	splicing	c.7126+1G>C		Neurofibromin 1 (NF1)				verified	N/A	TGGCAATCCGGAATCCTCTG	CTGTTACCTAGGGCTGAG
NF1	SNV	chr17	NM_000267	exon21	29556404	29556465	AATTGAGTCCTGCTCTGTATCCAATGCTATTTAACAAATTGAAGAATACCATCAGCAAGTTT	-	frameshift deletion	c.2771_2832de	E924fs	Neurofibromin 1 (NF1)				verified	N/A	CATTTTTTGTACTTTTGTCATGG	GAGAAAGGTGAAAAATAAGAG
NF1	SNV	chr17	NM_000267	exon13	29541542	29541542	A	G	missense	c.A1466G	Y489C	Neurofibromin 1 (NF1)				verified	Pathogenic	CTAATACCACACATTTGGTAG	CTAATACCACACATTTGGTAG
NF1	SNV	chr17	NM_000267	exon36	29653028	29653028	G	A	missense	c.G4963A	A1655T	Neurofibromin 1 (NF1)	2D4Q	NO	Phospholipid binding site	verified	Uncertain significance	CAGACTTTCTCTCTAAGTGGTT	AGGCCAGGATATAGTCTAGTTAG
PTEN	SNV	chr10	NM_000314	exon5	89692890	89692890	A	C	missense	c.A374C	K125T	Phosphatidylinositol-3,4,5-trisphosphate 3-phosphatase (PTEN)	1D5R	YES	Phosphocysteine intermediate binding site	verified	Uncertain significance	AACAATTAGAAAGTTAAGCAATACA	CAATTACACCTCAATAAAACTGAAG
PTEN	SNV	chr10	NM_000314	exon2	89653815	89653815	C	T	missense	c.C113T	P38L	Phosphatidylinositol-3,4,5-trisphosphate 3-phosphatase (PTEN)	1D5R	NO	Phosphocysteine intermediate binding site	verified	Likely pathogenic	CCAGTATTAACACATAAATGG	GTCCATTAGGTACGGTAAGCC
PTEN	SNV	chr10	NM_000314	exon5	89692904	89692904	C	-	frameshift deletion	c.388delC	p.R130fs	Phosphatidylinositol-3,4,5-trisphosphate 3-phosphatase (PTEN)				verified	N/A	AACAATTAGAAAGTTAAGCAATACA	CAATTACACCTCAATAAAACTGAAG
PTEN	SNV	chr10	NM_000314	exon7	89717776	89717776	G	C	missense	c.G801C	K267N	Phosphatidylinositol-3,4,5-trisphosphate 3-phosphatase (PTEN)	1D5R	NO		verified	Uncertain significance	GAGATCAAGATTGCAGATACAG	TAATGTCTCACCAATGCCAGAG
PTEN	SNV	chr10	NM_000314	exon7	89717668	89717669	CA	-	frameshift deletion	c.693_694del	P231fs	Phosphatidylinositol-3,4,5-trisphosphate 3-phosphatase (PTEN)				verified	N/A	GAGATCAAGATTGCAGATACAG	TAATGTCTCACCAATGCCAGAG
PTEN	SNV	chr10	NM_000314	exon5	89692923	89692923	G	A	missense	c.G407A	C136Y	Phosphatidylinositol-3,4,5-trisphosphate 3-phosphatase (PTEN)	1D5R	NO		verified	Pathogenic	AACAATTAGAAAGTTAAGCAATACA	CAATTACACCTCAATAAAACTGAAG
PTEN	SNV	chr10	NM_000314	exon8	89720825	89720825	G	T	missense	c.G976T	D326Y	Phosphatidylinositol-3,4,5-trisphosphate 3-phosphatase (PTEN)	1D5R	NO		verified	Uncertain significance	CTCAGATTGCCTTATAATAGT	CAAGTTCTTCATCAGCTGTACTC
PTEN	SNV	chr10	NM_001304717	exon2	89624219	89624219	T	C	UTR5	c.T512C	p.L171P	Phosphatidylinositol-3,4,5-trisphosphate 3-phosphatase (PTEN)				verified	Uncertain significance	CCAGTATTAACACATAAATGG	GTCCATTAGGTACGGTAAGCC
PTEN	SNV	chr10	NM_000314	exon5	89692769	89692769	G	A	splicing	c.254-1G>A		Phosphatidylinositol-3,4,5-trisphosphate 3-phosphatase (PTEN)				verified	Pathogenic/Likely_pathogenic	AACAATTAGAAAGTTAAGCAATACA	CAATTACACCTCAATAAAACTGAAG
PTEN	SNV	chr10	NM_000314	exon6	89711879	89711879	T	A	missense	c.T497A	V166E	Phosphatidylinositol-3,4,5-trisphosphate 3-phosphatase (PTEN)	1D5R	NO		verified	Likely_pathogenic	GTCAGAGCGCTGTTGTGACC	TATAATTTGGCTTCGACTAC
PTEN	SNV	chr10	NM_000314	exon6	89711882	89711882	C	G	missense	c.C500G	T167S	Phosphatidylinositol-3,4,5-trisphosphate 3-phosphatase (PTEN)	1D5R	NO		verified	Likely pathogenic	GTCAGAGCGCTGTTGTGACC	TATAATTTGGCTTCGACTAC
PTEN	SNV	chr10	NM_000314	exon7	89717753	89717753	A	T	stopgain	c.A778T	K260x	Phosphatidylinositol-3,4,5-trisphosphate 3-phosphatase (PTEN)				verified	Pathogenic	GAGATCAAGATTGCAGATACAG	TAATGTCTCACCAATGCCAGAG
PTEN	SNV	chr10	NM_000314	exon8	89720799	89720802	TACT	-	frameshift deletion	c.950_953de	V317fs	Phosphatidylinositol-3,4,5-trisphosphate 3-phosphatase (PTEN)				verified	Pathogenic	CTCAGATTGCCTTATAATAGT	CAAGTTCTTCATCAGCTGTACTC
PTEN	SNV	chr10	NM_000314	exon5	89692930	89692930	T	A	stopgain	c.T414A	Y138x	Phosphatidylinositol-3,4,5-trisphosphate 3-phosphatase (PTEN)				verified	Pathogenic	AACAATTAGAAAGTTAAGCAATACA	CAATTACACCTCAATAAAACTGAAG
PTEN	SNV	chr10	NM_000314	exon4	89692896	89692896	G	A	missense	c.G380A	G127E	Phosphatidylinositol-3,4,5-trisphosphate 3-phosphatase (PTEN)	1D5R	YES	Phosphocysteine intermediate binding site	verified	Likely_pathogenic	AACAATTAGAAAGTTAAGCAATACA	CAATTACACCTCAATAAAACTGAAG
PTEN	SNV	chr10	NM_000314	exon6	89711927	89711927	-	A	frameshift insertion	c.546dupA	L182fs	Phosphatidylinositol-3,4,5-trisphosphate 3-phosphatase (PTEN)				verified	Pathogenic	GTCAGAGCGCTGTTGTGACC	TATAATTTGGCTTCGACTAC
TP53	SNV	chr17	NM_000546	exon7	7577568	7577568	C	T	missense	c.G713	C238Y	Cellular tumor antigen p53 (p53)	1GZH	YES	Zinc binding site, DNA binding site, p53BP1/2 SH3 domain binding site	verified	Pathogenic/Likely_pathogenic	CCCCTGCTTGCCACAGGT	GTGAATCTGAGGCATAACTGC
TP53	SNV	chr17	NM_000546	exon5	7578457	7578457	C	T	missense	c.G473A	R158H	Cellular tumor antigen p53 (p53)	1GZH	YES		verified	Pathogenic/Likely_pathogenic	GCCGTCTTCCAGTTGCTTTATCTG	TGGTGGTACAGTCAGAGCCAAC
TP53	SNV	chr17	NM_000546	exon7	7577559	7577559	G	T	missense	c.C722A	S241Y	Cellular tumor antigen p53 (p53)	1GZH	YES	Zinc binding site, DNA binding site, p53BP1/2 SH3 domain binding site	verified	Likely_pathogenic	CCCCTGCTTGCCACAGGT	GTGAATCTGAGGCATAACTGC
TP53	SNV	chr17	NM_000546	exon5	7578534	7578534	C	G	missense	c.G396C	p.K132N	Cellular tumor antigen p53 (p53)	1GZH	YES	Zinc binding site, DNA binding site, p53BP1/2 SH3 domain binding site	verified	Likely pathogenic	GCCGTCTTCCAGTTGCTTTATCTG	TGGTGGTACAGTCAGAGCCAAC
TP53	SNV	chr17	NM_000546	exon5	7578406	7578406	C	T	missense	c.G524A	R175H	Cellular tumor antigen p53 (p53)	1GZH	YES	Zinc binding site, DNA binding site, p53BP1/2 SH3 domain binding site	verified	Pathogenic	GCCGTCTTCCAGTTGCTTTATCTG	TGGTGGTACAGTCAGAGCCAAC
TP53	SNV	chr17	NM_000546	exon5	7578406	7578406	C	T	missense	c.G524A	R175H	Cellular tumor antigen p53 (p53)	1GZH	YES	Zinc binding site, DNA binding site, p53BP1/2 SH3 domain binding site	verified	Pathogenic	GCCGTCTTCCAGTTGCTTTATCTG	TGGTGGTACAGTCAGAGCCAAC
TP53	SNV	chr17	NM_000546	exon5	7578406	7578406	C	T	missense	c.G524A	R175H	Cellular tumor antigen p53 (p53)	1GZH	YES	Zinc binding site, DNA binding site, p53BP1/2 SH3 domain binding site	verified	Pathogenic	GCCGTCTTCCAGTTGCTTTATCTG	TGGTGGTACAGTCAGAGCCAAC
TP53	SNV	chr17	NM_000546	exon8	7577099	7577099	C	G	missense	c.G839C	R280T	Cellular tumor antigen p53 (p53)	1GZH	YES	Zinc binding site, DNA binding site, p53BP1/2 SH3 domain binding site	verified	Likely pathogenic	CCCCTGCTTGCCACAGGT	GTGAATCTGAGGCATAACTGC
TP53	SNV	chr17	NM_000546	exon4	7579591	7579591	C	T	splicing	c.97-1G>A		Cellular tumor antigen p53 (p53)				verified	N/A	CCTGGTCCTCTGACTGCTCTTTTCACCCA	GGCCAGGCATTGAAGTCTCAT
TP53	SNV	chr17	NM_000546	exon5	7578551	7578551	A	T	missense	c.T379A	S127T	Cellular tumor antigen p53 (p53)	1GZH	YES		verified	Uncertain significance	GCCGTCTTCCAGTTGCTTTATCTG	TGGTGGTACAGTCAGAGCCAAC
TP53	SNV	chr17	NM_000546	exon5	7578475	7578475	G	A	missense	c.C455T	P152L	Cellular tumor antigen p53 (p53)	1GZH	NO		verified	Likely pathogenic	GCCGTCTTCCAGTTGCTTTATCTG	TGGTGGTACAGTCAGAGCCAAC
TP53	SNV	chr17	NM_000546	exon7	7577577	7577577	T	C	missense	c.A704G	N235S	Cellular tumor antigen p53 (p53)	1GZH	NO		verified	Uncertain significance	GCCTCCCCTGCTTGCCACAGGTC	AATCTCCTTACTGCTCCCACTCAG
TP53	SNV	chr17	NM_000546	exon4	7579317	7579317	A	G	missense	c.T370C:p	C124R	Cellular tumor antigen p53 (p53)	1GZH	NO		verified	Uncertain significance	CCTGGTCCTCTGACTGCTCTTTTCACCCA	GGCCAGGCATTGAAGTCTCAT
TP53	SNV	chr17	NM_000546	exon4	7579359	7579359	G	A	missense	c.C328T	R110C	Cellular tumor antigen p53 (p53)	1GZH	NO		verified	Uncertain significance	CCTGGTCCTCTGACTGCTCTTTTCACCCA	GGCCAGGCATTGAAGTCTCAT
TP53	SNV	chr17	NM_000546	exon6	7578218	7578218	T	C	missense	c.A631G	T211A	Cellular tumor antigen p53 (p53)	1GZH	NO		verified	Uncertain significance	GCCGTCTTCCAGTTGCTTTATCTG	TGGTGGTACAGTCAGAGCCAAC
TP53	SNV	chr17	NM_000546	exon5	7578395	7578395	G	A	missense	c.C535T	H179Y	Cellular tumor antigen p53 (p53)	1GZH	YES	Zinc binding site, DNA binding site, p53BP1/2 SH3 domain binding site	verified	Likely pathogenic	GCCGTCTTCCAGTTGCTTTATCTG	TGGTGGTACAGTCAGAGCCAAC
TP53	SNV	chr17	NM_000546	exon6	7577121	7577121	G	A	missense	c.C817T	R273C	Cellular tumor antigen p53 (p53)	1GZH	YES	Zinc binding site, DNA binding site, p53BP1/2 SH3 domain binding site	verified	Likely pathogenic	GCCGTCTTCCAGTTGCTTTATCTG	TGGTGGTACAGTCAGAGCCAAC
TP53	SNV	chr17	NM_000546	exon8	7577121	7577121	G	A	missense	c.C817T	R273C	Cellular tumor antigen p53 (p53)	1GZH	YES	Zinc binding site, DNA binding site, p53BP1/2 SH3 domain binding site	verified	Likely pathogenic	CCCCTGCTTGCCACAGGT	GTGAATCTGAGGCATAACTGC
TP53	SNV	chr17	NM_000546	exon6	7577022	7577022	G	A	stopgain	c.C916T	R306x	Cellular tumor antigen p53 (p53)				verified	Pathogenic	GCCGTCTTCCAGTTGCTTTATCTG	TGGTGGTACAGTCAGAGCCAAC
TP53	SNV	chr17	NM_000546	exon10	7574021	7574021	C	A	stopgain	G1006T	E336x	Cellular tumor antigen p53 (p53)				verified	Likely pathogenic	GCATGTTGCTTTTGTACCGTCA	TCCTATGGCTTTCCAACCTAG
TP53	SNV	chr17	NM_000546	exon5	7578395	7578395	G	C	missense	c.C535G	H179D	Cellular tumor antigen p53 (p53)	1GZH	YES	Zinc binding site, DNA binding site, p53BP1/2 SH3 domain binding site	verified	Likely pathogenic	GCCGTCTTCCAGTTGCTTTATCTG	TGGTGGTACAGTCAGAGCCAAC
TP53	SNV	chr17	NM_000546	exon8	7577106	7577106	G	A	missense	c.C832T	P278S	Cellular tumor antigen p53 (p53)	1GZH	YES	Zinc binding site, DNA binding site, p53BP1/2 SH3 domain binding site	verified	Likely pathogenic	CCCCTGCTTGCCACAGGT	GTGAATCTGAGGCATAACTGC
TP53	SNV	chr17	NM_000546	exon5	7578542	7578542	G	T	missense	c.C388A	L130I	Cellular tumor antigen p53 (p53)	1GZH	YES	Zinc binding site, DNA binding site, p53BP1/2 SH3 domain binding site	verified	Uncertain significance	GCCGTCTTCCAGTTGCTTTATCTG	TGGTGGTACAGTCAGAGCCAAC
TP53	SNV	chr17	NM_000546	exon6	7578263	7578263	G	A	stopgain	c.C586T	p.R196X	Cellular tumor antigen p53 (p53)				verified	Pathogenic	GCCGTCTTCCAGTTGCTTTATCTG	TGGTGGTACAGTCAGAGCCAAC
EGFR	SNV	chr7	NM_005228	exon7	55221743	55221743	A	C	missense	c.A787C	T263P	Epidermal growth factor receptor (EGFR)	3B2V	YES		verified	Likely_pathogenic	CAGTAACTTGGGCTTTCTGA	AAGATGGGATACTCCAGGGC
EGFR	SNV	chr7	NM_005228	exon7	55221822	55221822	C	T	missense	c.C866T	A289V	Epidermal growth factor receptor (EGFR)	3B2V	YES		verified	Likely pathogenic	CAGTAACTTGGGCTTTCTGA	AAGATGGGATACTCCAGGGC
EGFR	SNV	chr7	NM_005228	exon20	55249022	55249022	G	A	missense	c.G2320A	V774M	Epidermal growth factor receptor (EGFR)	1M17,1XKK,2ITY,3W2Q,4G5J,4I23	NO	Proton acceptor, ATP, erlotinib, lapatinib, gefitinib, neratinib, afatinib, dacomitinib binding sites	verified	Likely pathogenic	GTGCTAGGTCTTTTGCAGGCAC	TCAGACCACACTGAGCACTC
EGFR	SNV	chr7	NM_005228	exon28	55272956	55272956	A	-	frameshift deletion	c.3279delA	I1093fs	Epidermal growth factor receptor (EGFR)				NO MISEQ??	NO MISEQ??
EGFR	SNV	chr7	NM_005228	exon16	55238866	55238866	A	G	splicing	c.1881-2A>G	_	Epidermal growth factor receptor (EGFR)				verified	N/A	CCAATCCAACATCCAGACACAT	GCCCAGAGCCATAGAAACTTG
EGFR	SNV	chr7	NM_005228	exon15	55233109	55233109	G	A	missense	c.G1859A	p.C620Y	Epidermal growth factor receptor (EGFR)	3B2V	NO		verified	Likely pathogenic	GGTGCAATCACAGAATAACTGG	GTTGCCGGAAAACTTGGGAG
TERT	SNV	chr5	NM_198253	exon2	1294471	1294471	T	A	missense	c.A530T	Q177L	Telomerase reverse transcriptase (TERT)	NA, homology model (NP_937983.2_2)	NO	Region required for regulating specificity for telomeric DNA and for processivity for primer elongation	verified	Uncertain significance	TTCTGTGTGGTGTCACCTGC	CCTCAGAGAGCTGAGTAGGA
TERT	SNV	chr5	NM_198253	exon2	1294664	1294664	-	G	frameshift insertion	c.336dupC	E113fs	Telomerase reverse transcriptase (TERT)	NA, homology model (NP_937983.2_2)	NO			Pathogenic	TTCTGTGTGGTGTCACCTGC	CCTCAGAGAGCTGAGTAGGA
EPHA2	SNV	chr1	NM_004431	exon16	16455987	16455987	C	T	missense	c.G2767A	E923K	Ephrin type-A receptor 2 (EPHA2)	2KSO	NO	SHIP2 SAM domain binding site	verified	Uncertain significance	CAGCCGAGTCAATCATCCAGG	CTTCCAAGGAGCCTCTTCCCA
EPHA2	SNV	chr1	NM_004431	exon3	16474950	16474950	A	G	missense	c.T746C	V249A	Ephrin type-A receptor 2 (EPHA2)	2X10	NO		verified	Uncertain significance	GCCCACACTAACCTGTATCTTC	AGGGATGAGCTTACCAAGATT
EPHA2	SNV	chr1	NM_004431	exon4	16464919	16464919	G	A	missense	c.C830T	S277L	Ephrin type-A receptor 2 (EPHA2)	2X10	NO		verified	Benign	ATGCATTTTTCCATCACAAG	ACCTTGGCACCCATGCCCACG
EPHA2	SNV	chr1	NM_004431	exon4	16464791	16464791	G	T	missense	c.C958A	P320T	Ephrin type-A receptor 2 (EPHA2)	2X10	NO		verified	Uncertain significance	ATGCATTTTTCCATCACAAG	ACCTTGGCACCCATGCCCACG
EPHA2	SNV	chr1	NM_004431	exon15	16456763	16456763	C	T	missense	c.G2627A	R876H	Ephrin type-A receptor 2 (EPHA2)	4P2K	NO		verified	Benign	GGTGATGAAAGCCATCAATGA	GTCTAAGTCAAGTCCACACAT
MET	SNV	chr7	NM_000245	exon14	116411990	116411990	C	T	missense	c.C2975T	p.T992I	Hepatocyte growth factor receptor (HGFR)	NA, homology model (NP_001120972.1_2)	NO	Breakpoint for translocation to form TPR MET oncogene	verified	Benign	GTGCTACAACCTGTGTAGTAC	GAAATGAGAGCTTATGGACTC
MET	SNV	chr7	NM_000245	exon14	116414941	116414941	T	A	missense	c.T3035A	p.F1012Y	Hepatocyte growth factor receptor (HGFR)	NA, homology model (NP_001120972.1_2)	NO	Breakpoint for translocation to form TPR MET oncogene	verified	Uncertain significance	GTGCTACAACCTGTGTAGTAC	GAAATGAGAGCTTATGGACTC
