# Supplementary material for: Different states of stemness of glioblastoma stem cells sustain glioblastoma subtypes indicating novel clinical biomarkers and high-efficacy customized therapies
Source: J Exp Clin Cancer Res. 2023 Sep 21;42:244. doi: 10.1186/s13046-023-02811-0 (PMC10512479; doi:10.1186/s13046-023-02811-0)
Supplement: Supplementary file 4 — Additional file 4. [file 13046_2023_2811_MOESM4_ESM.xlsx]

## Sheet: TableS1
Table S3. Frequencies and associated p-values from a Fisher Exact two sided tests of copy number alterations and GBM subtype
ROI	Classical	Mesenchymal	Proneural	Total #
	(n=24)	(n=23)	(n=17)	Samples
				Altered
A. Amplification Events
1p34.3	12 (<0.01)	0 (>0.20)	0 (>0.20)	12
1p36.21	0 (>0.20)	0 (>0.20)	7 (<0.01)	7
1q32.1	10 (>0.20)	7 (>0.20)	0 (>0.20)	17
2p12	8 (0.02)	0 (>0.20)	0 (>0.20)	8
2p24.3	0 (>0.20)	5 (>0.20)	0 (>0.20)	5
2q37.1	8 (0.02)	0 (>0.20)	0 (>0.20)	8
3p12.1	5 (>0.20)	5 (>0.20)	0 (>0.20)	10
3q21.2	9 (<0.01)	0 (>0.20)	0 (>0.20)	9
3q29	7 (0.049)	0 (>0.20)	0 (>0.20)	7
4p15.33	6 (0.14)	0 (>0.20)	0 (>0.20)	6
4q12	0 (0.17)	0 (>0.20)	12 (<0.01)	12
4q32.2	7 (0.049)	0 (>0.20)	0 (>0.20)	7
5p14.1	7 (0.049)	0 (>0.20)	0 (>0.20)	7
5q34	7 (0.049)	0 (>0.20)	0 (>0.20)	7
5q35.2	0 (>0.20)	0 (>0.20)	7 (<0.01)	7
6p12.3	6 (0.14)	0 (>0.20)	0 (>0.20)	6
6q16.3	6 (0.14)	0 (>0.20)	0 (>0.20)	6
7p11.2	23 (<0.01)	0 (<0.01)	16 (0.09)	39
7p14.3	0 (<0.01)	20 (0.02)	16 (0.02)	36
7q21.11	20 (<0.01)	0 (<0.01)	0 (0.05)	20
7q31.2	0 (<0.01)	21 (<0.01)	0 (0.049)	21
7q35	20 (<0.01)	0 (<0.01)	0 (0.05)	20
7q36.1	0 (0.02)	0 (0.02)	16 (<0.01)	16
8p11.21	9 (<0.01)	0 (>0.20)	0 (>0.20)	9
8q24.13	9 (>0.20)	6 (>0.20)	0 (>0.20)	15
8q24.3	0 (>0.20)	0 (>0.20)	9 (<0.01)	9
9p13.3	7 (0.049)	0 (>0.20)	0 (>0.20)	7
9q21.33	0 (>0.20)	0 (>0.20)	5 (0.07)	5
9q33.1	8 (0.02)	0 (>0.20)	0 (>0.20)	8
11q21	6 (0.14)	0 (>0.20)	0 (>0.20)	6
12p12.1	9 (<0.01)	0 (>0.20)	0 (>0.20)	9
12q14.1	9 (<0.01)	0 (>0.20)	0 (>0.20)	9
12q15	0 (>0.20)	0 (>0.20)	7 (<0.01)	7
13q34	0 (>0.20)	0 (>0.20)	6 (0.02)	6
16p12.3	6 (0.14)	0 (>0.20)	0 (>0.20)	6
16q21	7 (0.049)	0 (>0.20)	0 (>0.20)	7
17q21.31	12 (>0.20)	6 (>0.20)	0 (0.12)	18
17q25.3	0 (>0.20)	0 (>0.20)	10 (<0.01)	10
18q12.2	6 (0.14)	0 (>0.20)	0 (>0.20)	6
20p13	17 (<0.01)	0 (0.02)	0 (>0.20)	17
21q21.3	7 (>0.20)	7 (>0.20)	0 (>0.20)	14
22q12.2	11 (<0.01)	0 (>0.20)	0 (>0.20)	11
B. Deletion Events
1p36.31	0 (>0.20)	9 (>0.20)	6 (>0.20)	15
1q44	0 (>0.20)	5 (>0.20)	0 (>0.20)	5
2p25.1	0 (>0.20)	4 (>0.20)	0 (>0.20)	4
2q24.3	5 (>0.20)	0 (>0.20)	0 (0.11)	5
2q37.3	0 (>0.20)	1 (>0.20)	0 (>0.20)	1
3p25.2	0 (0.08)	7 (>0.20)	0 (>0.20)	7
3q21.3	0 (>0.20)	5 (>0.20)	0 (>0.20)	5
4p16.3	0 (0.02)	8 (>0.20)	0 (>0.20)	8
4q13.3	0 (>0.20)	5 (>0.20)	0 (>0.20)	5
4q28.3	9 (>0.20)	0 (>0.20)	0 (<0.01)	9
5p15.33	0 (>0.20)	5 (>0.20)	0 (>0.20)	5
5q35.3	0 (0.08)	7 (>0.20)	0 (>0.20)	7
6p21.1	0 (>0.20)	5 (>0.20)	0 (>0.20)	5
6q23.3	8 (>0.20)	0 (>0.20)	0 (<0.01)	8
6q27	0 (<0.01)	11 (>0.20)	0 (>0.20)	11
7p22.3	0 (>0.20)	4 (>0.20)	0 (>0.20)	4
7q36.3	0 (>0.20)	3 (>0.20)	0 (>0.20)	3
8p23.3	0 (0.08)	7 (>0.20)	0 (>0.20)	7
8q24.3	0 (>0.20)	4 (>0.20)	0 (>0.20)	4
9p21.3	13 (>0.20)	18 (>0.20)	18 (>0.20)	49
9q34.3	0 (0.02)	8 (>0.20)	0 (>0.20)	8
10p11.21	0 (0.01)	0 (<0.01)	17 (>0.20)	17
10p12.31	0 (<0.01)	19 (<0.01)	0 (0.17)	19
10p15.3	16 (>0.20)	18 (<0.01)	0 (<0.01)	34
10q23.31	17 (>0.20)	19 (>0.20)	16 (>0.20)	52
10q26.3	0 (<0.01)	20 (<0.01)	0 (0.08)	20
11p15.1	9 (>0.20)	0 (>0.20)	0 (<0.01)	9
11p15.5	0 (0.02)	8 (>0.20)	0 (>0.20)	8
11q12.1	10 (>0.20)	0 (>0.20)	0 (<0.01)	10
11q13.1	0 (<0.01)	9 (>0.20)	0 (>0.20)	9
12q24.31	0 (>0.20)	4 (>0.20)	0 (>0.20)	4
13q14.13	0 (0.03)	0 (<0.01)	16 (>0.20)	16
13q22.3	0 (0.02)	8 (>0.20)	0 (>0.20)	8
13q34	0 (>0.20)	6 (>0.20)	0 (>0.20)	6
14q12	12 (>0.20)	0 (>0.20)	0 (<0.01)	12
14q13.1	0 (<0.01)	9 (>0.20)	0 (>0.20)	9
14q23.2	9 (>0.20)	0 (>0.20)	0 (<0.01)	9
14q32.12	0 (>0.20)	6 (>0.20)	0 (>0.20)	6
15q14	6 (>0.20)	0 (>0.20)	0 (0.02)	6
15q21.3	0 (>0.20)	0 (<0.01)	9 (>0.20)	9
15q26.3	0 (>0.20)	6 (>0.20)	0 (>0.20)	6
16p13.3	0 (0.08)	7 (>0.20)	0 (>0.20)	7
16q24.3	0 (>0.20)	4 (>0.20)	0 (>0.20)	4
17p11.2	0 (>0.20)	5 (>0.20)	0 (>0.20)	5
17p13.1	0 (>0.20)	0 (<0.01)	10 (>0.20)	10
17p13.3	0 (>0.20)	5 (>0.20)	0 (>0.20)	5
17q11.2	4 (0.03)	0 (0.07)	12 (>0.20)	16
17q25.3	0 (>0.20)	5 (>0.20)	0 (>0.20)	5
18q23	0 (>0.20)	4 (>0.20)	0 (>0.20)	4
19p13.2	0 (>0.20)	4 (>0.20)	0 (>0.20)	4
19q13.42	0 (>0.20)	4 (>0.20)	0 (>0.20)	4
20q13.33	0 (>0.20)	4 (>0.20)	0 (>0.20)	4
21q22.3	0 (>0.20)	5 (>0.20)	0 (>0.20)	5
22q11.23	0 (0.08)	7 (>0.20)	0 (>0.20)	7
22q13.32	0 (<0.01)	9 (>0.20)	0 (>0.20)	9
Xp11.22	0 (<0.01)	0 (<0.01)	20 (0.08)	20
Xp11.4	15 (<0.01)	0 (0.03)	20 (0.19)	35
Xp22.33	0 (<0.01)	10 (>0.20)	0 (>0.20)	10
Xq21.31	0 (<0.01)	23 (<0.01)	0 (0.03)	23
Xq22.3	0 (<0.01)	0 (<0.01)	20 (0.08)	20
Xq28	0 (<0.01)	21 (<0.01)	0 (0.08)	21
Yp11.2	17 (<0.01)	0 (<0.01)	23 (0.012)	40
Yq12	0 (<0.01)	0 (<0.01)	23 (0.03)	23
Abbreviations: ROI, region of interest
Numbers between parentheses represent adjusted p-values from testing that the number of events in a specific subtype is different from that of the remaining samples combined (two sided Fisher’s exact test)
bolded entries show significant differences.
