# Supplementary material for: Different states of stemness of glioblastoma stem cells sustain glioblastoma subtypes indicating novel clinical biomarkers and high-efficacy customized therapies
Source: J Exp Clin Cancer Res. 2023 Sep 21;42:244. doi: 10.1186/s13046-023-02811-0 (PMC10512479; doi:10.1186/s13046-023-02811-0)
Supplement: Supplementary file 5 — Additional file 5. [file 13046_2023_2811_MOESM5_ESM.xlsx]

## Sheet: sig_pathways
Table S4. Distribution of frequently-altered pathways across GBM subtypes.
Pathway_ID	Pathway_name	TCGA-PN	TCGA-CL	TCGA-MS
1256	REACTOME_IMMUNE_SYSTEM	0 (0%)	0 (0%)	14 (64%)***
896	REACTOME_CELL_CYCLE_MITOTIC	0 (0%)	0 (0%)	11 (50%)**
1205	REACTOME_DNA_REPLICATION	0 (0%)	0 (0%)	11 (50%)**
708	REACTOME_CELL_CYCLE	6 (35%)	8 (33%)	20 (91%)*
226	BIOCARTA_TID_PATHWAY	5 (29%)	7 (29%)	19 (86%)*
319	BIOCARTA_P53_PATHWAY	5 (29%)	7 (29%)	19 (86%)*
336	BIOCARTA_RB_PATHWAY	5 (29%)	7 (29%)	19 (86%)*
345	BIOCARTA_PML_PATHWAY	5 (29%)	7 (29%)	19 (86%)*
273	BIOCARTA_HCMV_PATHWAY	3 (18%)	3 (13%)	15 (68%)*
290	BIOCARTA_RACCYCD_PATHWAY	3 (18%)	3 (13%)	15 (68%)*
302	BIOCARTA_PPARA_PATHWAY	3 (18%)	3 (13%)	15 (68%)*
93	KEGG_CELL_CYCLE	6 (35%)	7 (29%)	19 (86%)*
221	BIOCARTA_G1_PATHWAY	6 (35%)	7 (29%)	19 (86%)*
257	BIOCARTA_FAS_PATHWAY	2 (12%)	0 (0%)	11 (50%)
270	BIOCARTA_HIVNEF_PATHWAY	2 (12%)	0 (0%)	11 (50%)
390	BIOCARTA_TNFR1_PATHWAY	2 (12%)	0 (0%)	11 (50%)
463	PID_P73PATHWAY	2 (12%)	0 (0%)	11 (50%)
548	PID_CERAMIDE_PATHWAY	2 (12%)	0 (0%)	11 (50%)
644	PID_HES_HEY_PATHWAY	2 (12%)	0 (0%)	11 (50%)
710	REACTOME_ORC1_REMOVAL_FROM_CHROMATIN	2 (12%)	0 (0%)	11 (50%)
933	REACTOME_CYCLIN_E_ASSOCIATED_EVENTS_DURING_G1_S_TRANSITION_	2 (12%)	0 (0%)	11 (50%)
965	REACTOME_G1_S_TRANSITION	2 (12%)	0 (0%)	11 (50%)
1044	REACTOME_SYNTHESIS_OF_DNA	2 (12%)	0 (0%)	11 (50%)
1208	REACTOME_E2F_MEDIATED_REGULATION_OF_DNA_REPLICATION	2 (12%)	0 (0%)	11 (50%)
1296	REACTOME_S_PHASE	2 (12%)	0 (0%)	11 (50%)
380	BIOCARTA_TEL_PATHWAY	5 (29%)	11 (46%)	20 (91%)
1218	REACTOME_HEMOSTASIS	0 (0%)	9 (38%)	15 (68%)
88	KEGG_CALCIUM_SIGNALING_PATHWAY	0 (0%)	10 (42%)*	0 (0%)
116	KEGG_ADHERENS_JUNCTION	0 (0%)	10 (42%)*	0 (0%)
585	PID_ERBB_NETWORK_PATHWAY	0 (0%)	10 (42%)*	0 (0%)
677	REACTOME_DEVELOPMENTAL_BIOLOGY	0 (0%)	10 (42%)*	0 (0%)
721	REACTOME_GRB2_EVENTS_IN_ERBB2_SIGNALING	0 (0%)	10 (42%)*	0 (0%)
890	REACTOME_SIGNALING_BY_GPCR	0 (0%)	10 (42%)*	0 (0%)
971	REACTOME_AXON_GUIDANCE	0 (0%)	10 (42%)*	0 (0%)
(Two-sided Fisher’s exact test, corrected for multiple testing using a Familywise Error Rate. Bold type indicates p values significant at an 0.1 level; *p<.05, **p<.01, ***p<.001)
