# Supplementary material for: Different states of stemness of glioblastoma stem cells sustain glioblastoma subtypes indicating novel clinical biomarkers and high-efficacy customized therapies
Source: J Exp Clin Cancer Res. 2023 Sep 21;42:244. doi: 10.1186/s13046-023-02811-0 (PMC10512479; doi:10.1186/s13046-023-02811-0)
Supplement: Supplementary file 6 — Additional file 6. [file 13046_2023_2811_MOESM6_ESM.xlsx]

## Sheet: Foglio1
Table S5. Ingenuity Pathway Analysis of Diseases and Functions of subtypes in GBM Tissues.
MS_vs_CL	Categories	Functions	Diseases or Functions Annotation	# Molecules	p-value	Molecules
	Nervous System Development and Function	development	Development of central nervous system	128	8.49e-20	ADAM19,ADAM22,ADCYAP1R1,ADGRB1,ADGRG1,AKT3,ANK3,APBB2,ARNT2,ASCL1,ATP1A2,ATP1B2,BCAN,BCR,BMP7,BPTF,BTG2,CCND2,CDCA7L,CDK6,CHD7,CNP,CNTN1,COL3A1,CYP19A1,DCLK1,DCLK2,DCX,DKK1,DLL1,EGFR,EPHB1,ERBB4,FAIM2,FCGR2B,FGFR3,FN1,FOXG1,GABRA4,GBA,GFAP,GNAO1,GPC1,GRIK1,ID4,ITGA3,KAT2A,KCNJ10,KIF1A,KIF3A,LIF,MAOA,MAP1B,MAP2,MAPT,MARCKSL1,MDM4,MEOX2,MET,MYO5A,MYT1L,NCAM1,NF1,NFIA,NLGN1,NLGN3,NOS2,NOTCH1,NPAS3,N…
	Cellular Assembly and Organization,Cellular Function and Maintenance	organization	Microtubule dynamics	239	2.79e-35	A2M,ABI2,ACKR1,ACTN2,ADAM22,ADCY1,ADGRB1,ADGRB3,ADM,AGAP2,AKAP11,AKAP12,ANGPTL4,ANK3,ANPEP,APC,APC2,AQP1,ARHGAP32,ARHGEF6,ARHGEF7,ASCL1,ATCAY,BCR,BMP7,BRSK1,BTBD8,BTG2,C11orf88,CAMK1D,CAMK2A,CAMK2B,CAMSAP2,CARMIL1,CAST,CAV1,CCDC88A,CCN3,CD44,CDH1,CDH10,CKB,CLASP2,CLSTN1,CNP,CNTN1,COL1A1,CSF1,CTNND2,CX3CR1,CYFIP2,CYP19A1,DAPK1,DCC,DCLK1,DCLK2,DCX,DDAH1,DIAPH2,DIP2B,DKK1,DOCK4,DPYSL5,DSCAM,DYNC1LI2…
	Cell-To-Cell Signaling and Interaction,Cellular Assembly and Organization,Cellular Function and Maintenance	development	Development of gap junctions	68	6.3e-23	ADGRB1,ADGRB3,ADGRL2,ADGRL3,ARHGEF7,BCAN,CACNB4,CAV1,CD44,CDH1,CLSTN1,CNTN1,CX3CR1,CYP19A1,DCC,DCLK1,DMD,EPHB1,ERBB4,FARP1,FLRT2,GPHN,GPM6A,GRID2,HIPK2,ICAM1,ITGB1,ITGB3,KIF1A,LRP4,LRRC4B,LRRN1,LRRTM2,LRRTM3,MAFB,MET,MYO6,NCAM1,NCAN,NEFL,NFIA,NLGN1,NLGN3,NRCAM,NRN1,NRXN1,NTRK3,PCDHB11,PCDHB13,PCDHB16,PCDHB6,PCDHB8,PCDHB9,PIK3R1,PRKCA,SETD5,SEZ6L,SLITRK2,SLITRK3,SRPX2,SYN1,SYN2,SYP,THBS1,TNC,TNR,U…
	Cell-To-Cell Signaling and Interaction,Cellular Assembly and Organization	formation	Formation of intercellular junctions	74	6.8e-21	ADGRB1,ADGRB3,ADGRL2,ADGRL3,ARHGEF7,BCAN,CACNB4,CAV1,CD44,CDH1,CLSTN1,CNTN1,CX3CR1,CYP19A1,DCC,DCLK1,DMD,DOCK4,EPHB1,ERBB4,FARP1,FLRT2,GPHN,GPM6A,GRID2,HIPK2,ICAM1,ITGA5,ITGB1,ITGB3,KIF1A,LRP4,LRRC4B,LRRN1,LRRTM2,LRRTM3,MAFB,MET,MYO6,NCAM1,NCAN,NECTIN3,NEFL,NFIA,NLGN1,NLGN3,NRCAM,NRN1,NRXN1,NTRK3,PCDHB11,PCDHB13,PCDHB16,PCDHB6,PCDHB8,PCDHB9,PIK3R1,PKP4,PRKCA,SETD5,SEZ6L,SLITRK2,SLITRK3,SRPX2,SYN1…
	Cellular Assembly and Organization,Cellular Function and Maintenance	organization	Organization of cytoskeleton	270	1.09e-37	A2M,ABI2,ACKR1,ACTN1,ACTN2,ADAM12,ADAM22,ADCY1,ADGRB1,ADGRB3,ADM,AGAP2,AKAP11,AKAP12,ANGPTL4,ANK3,ANPEP,ANXA1,APC,APC2,AQP1,ARHGAP32,ARHGEF6,ARHGEF7,ASCL1,ATCAY,BCR,BMP7,BRSK1,BTBD8,BTG2,C11orf88,CAMK1D,CAMK2A,CAMK2B,CAMSAP2,CARMIL1,CAST,CAV1,CCDC88A,CCN3,CD44,CDH1,CDH10,CGNL1,CKB,CLASP2,CLSTN1,CNN2,CNP,CNTN1,COBL,COL1A1,CSF1,CSPG5,CTNND2,CX3CR1,CYFIP2,CYP19A1,DAPK1,DCC,DCLK1,DCLK2,DCX,DDAH1,DIAP…
	Cell-To-Cell Signaling and Interaction,Cellular Assembly and Organization	formation	Formation of cell-cell contacts	75	3.42e-21	ADGRB1,ADGRB3,ADGRL2,ADGRL3,ARHGEF7,BCAN,CACNB4,CAV1,CD44,CDH1,CLSTN1,CNTN1,CX3CR1,CYP19A1,DCC,DCLK1,DMD,DOCK4,EPHB1,ERBB4,FARP1,FLRT2,GPHN,GPM6A,GRID2,HIPK2,ICAM1,ITGA5,ITGB1,ITGB3,KIF1A,LRP4,LRRC4B,LRRN1,LRRTM2,LRRTM3,MAFB,MET,MYO6,NCAM1,NCAN,NECTIN3,NEFL,NFIA,NLGN1,NLGN3,NRCAM,NRN1,NRXN1,NTRK3,PCDHB11,PCDHB13,PCDHB16,PCDHB6,PCDHB8,PCDHB9,PIK3R1,PKP4,PRKCA,SETD5,SEZ6L,SLITRK2,SLITRK3,SRPX2,SYN1…
	Cellular Assembly and Organization,Cellular Function and Maintenance	organization	Organization of cytoplasm	281	1.26e-34	A2M,ABI2,ACKR1,ACTN1,ACTN2,ADAM12,ADAM22,ADCY1,ADGRB1,ADGRB3,ADM,AGAP2,AKAP11,AKAP12,ANGPTL4,ANK3,ANPEP,ANXA1,APC,APC2,AQP1,ARHGAP32,ARHGEF6,ARHGEF7,ASCL1,ATCAY,BCR,BMP7,BRSK1,BTBD8,BTG2,C11orf88,CAMK1D,CAMK2A,CAMK2B,CAMSAP2,CARMIL1,CAST,CAV1,CCDC88A,CCN3,CD44,CDH1,CDH10,CGNL1,CKB,CLASP2,CLSTN1,CLVS1,CNN2,CNP,CNTN1,COBL,COL1A1,CSF1,CSPG5,CTNND2,CX3CR1,CYFIP2,CYP19A1,DAPK1,DCC,DCLK1,DCLK2,DCX,DDAH…
	Tissue Morphology	quantity	Quantity of cells	288	6.06e-23	A2M,ABCB1,ABCG2,ADAM12,ADAM9,ADAMTS12,ADD3,ADM,AKT3,ANK3,ANPEP,ANTXR2,ANXA1,APC,AQP1,ARHGEF6,ARHGEF7,ASCL1,ATP11C,ATP13A5,B4GALT1,BCR,BHLHE40,BIRC3,BLM,BMP7,BMPR1B,CA9,CAMK2A,CAV1,CCL28,CCND2,CCNG1,CD274,CD34,CD44,CDH1,CDH11,CDK6,CHD7,CHI3L1,CHST2,CLASP2,CLCF1,CLSTN1,CNGA3,CNN2,COL1A1,CP,CSF1,CTH,CTSB,CX3CR1,CXCL14,CXCL6,CYP19A1,DCC,DCLK1,DKK1,DLL1,DMD,DSCAM,DYRK3,EDNRA,EDNRB,EGFR,EPHB1,ERBB4,ERC…
	Molecular Transport	secretion	Secretion of molecule	95	8.7e-14	A2M,ABAT,ABCB1,ABCC3,ABCG2,ACSL3,ACSL4,ADAM9,ADGRL2,ADM,AKT3,ANXA1,ANXA2,AQP1,ARNT2,ASIC1,BDKRB2,BHLHE40,BMP7,BRSK1,CA9,CACNB4,CADPS,CAMK2A,CD44,CP,CSF1,EDNRA,FAS,FGF1,FN1,FST,GAB1,GABBR1,GAD1,GRIK1,HMOX1,KCNA2,KCNMB4,KMO,LDLR,LGALS1,LIF,LTBP2,MAP2K6,MC5R,MCHR1,MYO6,NF1,NOS2,NPC2,NRXN1,NSF,OLFM2,OLR1,P2RX7,P2RY12,PAFAH1B1,PAM,PCSK2,PIK3R1,PLIN2,PLTP,PPARGC1A,PRKCA,PRKCB,PTGS2,RAB27A,RAB27B,RAB3A,…
	Cellular Development,Cellular Growth and Proliferation,Nervous System Development and Function,Tissue Development	proliferation	Proliferation of neuronal cells	128	5.16e-29	A2M,ADCYAP1R1,ANK3,APBA2,APBB2,ARHGAP32,ARHGEF7,ASCL1,BCAN,BMP7,BRSK1,CALB1,CAMK1,CAMK2A,CAMK2B,CAV1,CHST2,CLASP2,CNP,CSF1,CSPG5,CTNND2,CX3CR1,CYP19A1,DCC,DCLK1,DCX,DHCR24,DHPS,DLL1,DOK6,DPYSL5,DSCAM,EGFR,ELAVL4,ERBB4,ETV5,FAM107A,FAS,FEZ1,FGF1,FGFR3,FN1,FOXG1,GAB1,GDAP1,GFAP,GNAO1,GPHN,GPM6A,HDGFL3,HHIP,ID4,ITGA3,ITGB1,ITGB3,KIF1B,KIF3A,KITLG,LAMA3,LGALS1,LIF,LPAR1,LRRC4C,MAOA,MAP1B,MAP2,MAPT,ME…
	Organismal Injury and Abnormalities	wound	Wound	53	4.98e-14	ACTA2,ADAM9,ADM,ANXA1,ANXA2,AQP1,B4GALT1,CAV1,CD44,CFB,CNN2,COL1A1,COL3A1,COL5A1,CSF1,DCBLD2,DMD,EGFR,EREG,F13A1,FGF1,FN1,FST,HSPB1,ICAM1,IL1R1,ITGA5,ITGB3,LGALS3,LOX,LTF,LUM,MAP3K1,MET,MMP7,MUSTN1,NF1,NOS2,NOTCH1,P2RY12,PDGFA,PLAU,PRKCB,PTGS2,SCNN1B,SDC1,SDC4,SERPINE1,SLC2A1,SLPI,SOD2,ST8SIA1,THBS1
	Cardiovascular System Development and Function,Organismal Development	angiogenesis	Angiogenesis	199	3.21e-30	ADAM12,ADAM9,ADAMTS12,ADAMTS6,ADGRB1,ADGRG1,ADM,AKT3,ANGPTL4,ANPEP,ANTXR2,ANXA1,ANXA2,APC,AQP1,ARHGEF26,B4GALT1,BDKRB2,BMP7,CAMK2A,CAV1,CAVIN2,CCDC88A,CCL28,CCN3,CD34,CD44,CDH1,CDK6,CFB,CHD7,CHI3L1,CITED1,COL15A1,COL1A1,COL1A2,COL3A1,COL5A1,COL8A1,CSF1,CTH,CTSB,CX3CR1,CXCL14,CXCL6,CYP1B1,DCBLD2,DDAH1,DKK1,DLG2,DLL1,E2F7,EDNRA,EDNRB,EGFR,EMP2,EMP3,EPHB1,EPN2,EREG,ERO1A,FAS,FBLN1,FGF1,FGFR3,FHL2,FL…
	Cardiovascular System Development and Function	vascularization	Vascularization	50	8.36e-12	ADAM9,ADAMTS12,ADGRB1,ANPEP,ANXA2,B4GALT1,CAV1,CD44,CFB,CSF1,CX3CR1,FGF1,HMMR,ICAM1,ITGB3,ITGB5,KLF5,LGALS1,LGALS3,LIF,LTF,MMP14,MMP2,MMP7,NDP,NOS2,NOTCH1,NRP1,NRP2,PDGFA,PDGFD,PEAK1,PLAU,PLAUR,PTGS2,RB1,S100A10,S100A4,S100B,SDC4,SEMA3A,SERPINE1,SERPINF1,STC1,THBS1,TIMP1,TNFAIP3,TNFSF10,VCAM1,VLDLR
	Cancer,Organismal Injury and Abnormalities	neoplasia	Epithelial neoplasm	1159	3e-49	A2M,AASS,ABAT,ABCA13,ABCA2,ABCB1,ABCC3,ABCD2,ABCG2,ABHD2,ABI2,ABI3BP,ACKR1,ACSBG1,ACSL3,ACSL4,ACTA2,ACTG2,ACTN1,ACTN2,ADAM12,ADAM19,ADAM22,ADAM9,ADAMTS12,ADAMTS6,ADCY1,ADCYAP1R1,ADD3,ADGRB1,ADGRB3,ADGRG1,ADGRL2,ADGRL3,ADGRV1,ADHFE1,ADM,AGAP1,AGAP2,AGMO,AGPAT4,AHCYL1,AHCYL2,AHNAK2,AIF1L,AK5,AKAP11,AKAP12,AKAP14,AKAP6,AKT3,ALDH6A1,ALDH7A1,ALDOC,ALPK1,ALPK2,AMER2,ANGPTL4,ANK3,ANKEF1,ANKFN1,ANKH,ANKR…
	Cellular Movement,Hematological System Development and Function,Immune Cell Trafficking,Inflammatory Response	cell movement	Cell movement of phagocytes	111	3.18e-16	ACKR1,ADM,ANXA1,ANXA2,AQP9,ARHGEF7,B4GALT1,BLM,C2,CAMK1D,CAST,CAV1,CCDC88A,CCN3,CD44,CDH1,CFB,CHRNA9,CNN2,CNP,COL1A1,CSF1,CTSB,CTSC,CTSZ,CX3CR1,CXCL14,CXCL6,CYP19A1,DPP4,EDNRA,EDNRB,EGFR,ETV5,FAS,FHL2,FLNA,FN1,GBA,GCNT1,GDF15,HMOX1,HP,HSPB1,ICAM1,IL1R1,ITGA5,ITGB1,ITGB3,KITLG,LDLR,LGALS1,LGALS3,LOX,LUM,MAOA,MAPT,MET,MMP14,MMP7,MTUS1,MYLK,NDRG1,NFKBIZ,NOS2,NQO1,NRP2,P2RX7,PAFAH1B1,PCOLCE2,PDE4B,PI…
	Humoral Immune Response,Inflammatory Response	complement activation	Complement activation	31	4.77e-13	AQP4,C1R,C1S,C2,C7,CFB,CFI,IGHG1,IGHG2,IGHG3,IGHV3-23,IGHV3-33,IGHV3-53,IGHV4-39,IGHV4-59,IGKC,IGKV1-16,IGKV1-17,IGKV1-5,IGKV3-20,IGKV3D-20,IGKV4-1,IGLC2,IGLC7,IGLV2-11,IGLV3-21,JCHAIN,MASP1,RAB27A,RGCC,TXN
	Cellular Movement	invasion	Invasion of cells	206	1.17e-28	A2M,ACSL3,ACSL4,ACTA2,ADAM12,ADAM9,ADM,AGAP2,AKAP12,AKT3,ANGPTL4,ANK3,ANPEP,ANTXR2,ANXA1,ANXA2,APC,ARHGEF26,ARID2,ARRDC3,ASPH,ATP6V0A1,BCAN,BHLHE40,BMP7,BRINP3,BTG2,C1orf61,CA9,CAB39L,CAV1,CAVIN2,CCDC88A,CCN3,CD274,CD44,CDCP1,CDH1,CDH11,CDH3,CDK14,CHI3L1,CITED1,COL11A1,CSF1,CTNND2,CTSB,CTSL,CTSZ,CXCL14,CXCL6,CYP1B1,DIAPH2,DKK1,DOCK4,DPP4,DRAM1,DSG2,EDNRB,EFEMP1,EGFR,ERBB4,EREG,ETV1,ETV5,FAF1,FAIM…
	Organismal Survival	morbidity or mortality	Morbidity or mortality	394	5.98e-37	ABCA2,ABCB1,ACTA2,ADAM12,ADAM19,ADAM22,ADAM9,ADCYAP1R1,ADGRG1,ADGRV1,ADM,AKAP12,AKAP6,AKT3,ANGPTL4,ANK3,ANKH,ANTXR2,ANXA1,ANXA2,APBA2,APBB2,APC,AQP1,AQP4,ARHGAP31,ARHGEF7,ARID2,ARNT2,ASCL1,ASPH,ATP1A1,ATP1A2,ATP1A3,ATP1B2,B3GLCT,B4GALT1,BACE2,BCHE,BCR,BDKRB2,BHLHE40,BICC1,BIRC3,BLM,BMP7,BPTF,BRSK1,CA12,CA9,CADPS,CALB1,CAMTA1,CAST,CAV1,CCDC88A,CCN3,CCND2,CCNG1,CD274,CD44,CD68,CDCP1,CDH1,CDH3,CDK6,…
	Cell-To-Cell Signaling and Interaction	adhesion	Adhesion of tumor cell lines	74	5.79e-18	ADAM12,ADAM9,ADD3,AKAP12,ANXA1,ANXA2,B4GALT1,BCAN,BMP7,CAV1,CCN3,CD274,CD44,CDCP1,CDH1,CDH3,CTSB,CTSZ,DSG2,EFEMP1,EGFR,EPHB1,ETV5,FBN1,FLNA,FN1,GDF15,GFAP,GPNMB,HMMR,ICAM1,IFITM3,ITGA2,ITGA3,ITGA5,ITGB1,ITGB3,LAMA3,LGALS3,LIF,LTF,MAGI1,MET,MMP14,MMP19,MMP2,MYO6,NAALADL2,NCAM1,NECTIN3,NOTCH1,NRP1,PIK3R1,PLAU,PLAUR,PREX1,PRKCA,PTPRZ1,RHOU,RRAS,SAA1,SDC1,SEMA3A,SERPINE1,SHC1,ST6GALNAC2,TCIM,THBS1,TJ…
	Cancer,Organismal Injury and Abnormalities	metastasis	Metastasis of cells	73	2.71e-12	ADAM12,ADAM9,AKT3,ANGPTL4,ANTXR2,ANXA1,ARHGAP31,ARID2,BMP7,C1orf61,CAV1,CCDC88A,CD274,CD44,CDCP1,CDH1,CTHRC1,CTSB,CXCL6,DAPK1,DLL1,EFEMP1,EGFR,ERBB4,FAF1,FGFR3,FN1,GPRC5A,HMOX1,IL1R1,ITGA2,ITGA3,ITGB1,ITGBL1,KCNN3,LGALS3,LOX,MAGI1,MALT1,MAP4K3,MET,MMP2,MMP7,MSI2,MTUS1,MYBPH,NDRG1,NDRG2,NOS2,NOTCH1,PDLIM1,PHLPP1,PLAU,PLAUR,PPARGC1A,PTGS2,PTPRZ1,QKI,RUNX2,S100A4,SDC1,SERPINA1,SERPINE1,SERPINF1,SNAI…
	Cancer,Cellular Movement,Organismal Injury and Abnormalities,Tumor Morphology	invasion	Invasion of tumor cells	47	4.75e-16	ADAM9,AGAP2,APC,BCAN,CA9,CCN3,CD44,CDH1,CSF1,CTNND2,CTSB,CTSL,CTSZ,CXCL6,DPP4,EGFR,FAP,FAS,FLNA,FN1,GAB1,GDF15,HMOX1,ICAM1,ITGA2,ITGB1,LGALS1,LOX,LOXL2,LRRC15,MET,MMP14,MMP2,NOTCH1,NRP1,NUAK2,PAFAH1B1,PLAU,PLAUR,PTGS2,S100A9,SATB2,SDC1,SNAI2,STMN1,THBS1,WASF3
	Cellular Movement,Hematological System Development and Function,Immune Cell Trafficking,Inflammatory Response	migration	Migration of phagocytes	60	3.06e-12	ACKR1,ANXA1,ANXA2,CD44,CDH1,CNN2,COL1A1,CSF1,CTSZ,CX3CR1,CXCL6,EGFR,FAS,FHL2,FLNA,FN1,GCNT1,GDF15,ICAM1,ITGA5,ITGB1,ITGB3,KITLG,LDLR,LGALS1,LGALS3,LUM,MAOA,MAPT,MET,MMP14,MMP7,MYLK,NOS2,NRP2,PAFAH1B1,PDE4B,PIK3R1,PLAU,PLAUR,PREX1,PTGS2,PTN,S100A10,S100A9,SAA1,SCN9A,SDC1,SEMA3A,SERPINE1,SERPINF1,SLPI,STAB1,TAC1,TIMP1,TNC,TNR,TXN,VAV3,VCAM1
	Cellular Movement	chemotaxis	Chemotaxis	102	1.74e-15	A2M,ACKR1,ACTN1,AKAP12,ANXA1,ANXA2,AQP9,ARHGEF7,B4GALT1,BDKRB2,CAMK1D,CAV1,CCDC88A,CCL28,CCN3,CD44,CDCP1,CSF1,CX3CR1,CXCL14,CXCL6,CYP19A1,DOCK4,DPP4,EDNRA,EDNRB,EGFR,EPHB1,ERBB4,FAS,FBN1,FN1,GAB1,GNAO1,HP,HSPB1,ICAM1,IL1R1,ITGA2,ITGB1,ITGB3,KITLG,LDLR,LGALS1,LGALS3,LIF,LOX,LPAR1,LPAR3,MAP3K1,MET,MMP14,MMP2,MMP7,MT3,MTSS1,MTUS1,MYLK,MYO5B,NOTCH1,NPTX1,NRCAM,NRP1,NRP2,NTRK3,P2RY12,PDE4B,PDGFA,PDGFD…
	Cancer,Organismal Injury and Abnormalities	metastatic solid tumor	Metastatic solid tumor	132	2.13e-22	ABAT,ABCB1,ABCC3,ACTA2,ADAM12,ADAM9,ADM,AKAP12,ANGPTL4,ANK3,ANPEP,ANXA1,ANXA2,APC,ARID2,BEX1,C1R,CA9,CAV1,CCND2,CD274,CD44,CDCA7L,CDH1,CDK6,CLGN,COL6A3,COLEC12,CPA4,CRYBG1,CSF1,CTSB,CTSZ,CYP19A1,DKK1,DLL3,DMD,DPYD,DSG2,EDNRB,EFEMP1,EGFR,ERBB4,ESRRG,ETV1,FAS,FCGR2B,FGF1,FGFR3,FLNA,FLRT2,FN1,FRY,FST,FZD7,GDF15,GPNMB,HMMR,HMOX1,ICAM1,IGFBP7,ITGB1,ITGB3,KCNN3,KMT2C,LAMA3,LGALS1,LGALS3,LTF,MAFB,MAGI1,…
	Cellular Movement	homing	Homing of cells	106	1.37e-15	A2M,ACKR1,ACTN1,AKAP12,ANXA1,ANXA2,AQP9,ARHGEF7,B4GALT1,BDKRB2,CAMK1D,CAV1,CCDC88A,CCL28,CCN3,CD44,CDCP1,CHST2,CSF1,CX3CR1,CXCL14,CXCL6,CYP19A1,DOCK4,DPP4,EDNRA,EDNRB,EGFR,EPHB1,ERBB4,FAS,FBN1,FN1,GAB1,GCNT1,GNAO1,HP,HSPB1,ICAM1,IL1R1,ITGA2,ITGA5,ITGB1,ITGB3,KITLG,LDLR,LGALS1,LGALS3,LIF,LOX,LPAR1,LPAR3,MAP3K1,MET,MMP14,MMP2,MMP7,MT3,MTSS1,MTUS1,MYLK,MYO5B,NOTCH1,NPTX1,NQO1,NRCAM,NRP1,NRP2,NTRK3,P…
	Cancer,Neurological Disease,Organismal Injury and Abnormalities	brain tumor	Brain tumor	771	1.79e-40	A2M,AASS,ABAT,ABCA13,ABCA2,ABCB1,ABCC3,ABCG2,ABHD2,ABI2,ACKR1,ACTA2,ACTN1,ACTN2,ADAM12,ADAM19,ADAM22,ADAM9,ADAMTS12,ADAMTS6,ADCY1,ADCYAP1R1,ADGRB1,ADGRB3,ADGRG1,ADGRL2,ADGRL3,ADGRV1,ADHFE1,ADM,AGAP1,AGAP2,AHCYL1,AHNAK2,AK5,AKAP11,AKAP12,AKAP14,AKAP6,AKT3,ALDOC,ALPK1,ALPK2,AMER2,ANK3,ANKEF1,ANKH,ANKRD44,ANKUB1,ANPEP,ANTXR2,ANXA1,ANXA2,APBA2,APC,APC2,APPBP2,AQP1,AQP4,AQP9,ARAP2,ARGLU1,ARHGAP28,ARHG…
	Cancer,Organismal Injury and Abnormalities,Tumor Morphology	invasion	Invasion of tumor	56	3.81e-16	ADAM9,AGAP2,ANXA2,APC,BCAN,CA9,CAV1,CCN3,CD274,CD44,CDH1,CSF1,CTNND2,CTSB,CTSL,CTSZ,CXCL6,DPP4,EGFR,FAP,FAS,FLNA,FN1,GAB1,GDF15,GPC1,HMOX1,ICAM1,ITGA2,ITGA5,ITGB1,LGALS1,LOX,LOXL2,LRRC15,MET,MMP14,MMP2,NOTCH1,NRP1,NUAK2,PAFAH1B1,PLAU,PLAUR,PTGS2,S100A9,SATB2,SDC1,SERPINE1,SLPI,SNAI2,STMN1,THBS1,VAV3,WASF3,ZEB1
	Cancer,Organismal Injury and Abnormalities	invasive tumor	Invasive tumor	224	4.88e-28	ABAT,ABCB1,ABCC3,ACTA2,ADAM12,ADAM9,ADAMTS6,ADM,AKAP12,AKT3,ANGPTL4,ANK3,ANPEP,ANTXR2,ANXA1,ANXA2,APC,AQP1,ARHGAP31,ARHGEF7,ARID2,BEX1,BLM,BMP7,C1orf61,C1R,CA9,CALM1 (includes others),CAV1,CCDC88A,CCND2,CD274,CD44,CDCA7L,CDCP1,CDH1,CDK6,CLGN,COL1A2,COL6A3,COLEC12,CPA4,CRYBG1,CSF1,CTHRC1,CTNND2,CTSB,CTSZ,CXCL14,CXCL6,CYP19A1,CYP1B1,DAPK1,DCC,DKK1,DLL1,DLL3,DMD,DOCK4,DPYD,DSG2,E2F7,EDNRA,EDNRB,EFEM…
	Cancer,Organismal Injury and Abnormalities	advanced malignant tumor	Advanced malignant tumor	216	2.9e-30	ABAT,ABCB1,ABCC3,ACTA2,ADAM12,ADAM9,ADM,AKAP12,AKT3,ANGPTL4,ANK3,ANPEP,ANTXR2,ANXA1,ANXA2,APC,AQP1,ARHGAP31,ARID2,ARL4C,BCR,BEX1,BMP7,C1orf61,C1R,CA9,CAV1,CCDC88A,CCND2,CD274,CD44,CD52,CDCA7L,CDCP1,CDH1,CDK6,CLGN,CMTM4,COL15A1,COL6A3,COLEC12,CPA4,CRYBG1,CSF1,CTHRC1,CTNND2,CTSB,CTSZ,CXCL6,CYP19A1,CYP1B1,DAPK1,DCC,DKK1,DLL1,DLL3,DMD,DOCK4,DPP4,DPYD,DSG2,DTNA,EDNRA,EDNRB,EFEMP1,EGFR,ERBB4,ESRRG,ETV1…
	Cancer,Organismal Injury and Abnormalities	metastasis	Metastasis	193	1.2e-25	ABAT,ABCB1,ABCC3,ACTA2,ADAM12,ADAM9,ADM,AKAP12,AKT3,ANGPTL4,ANK3,ANPEP,ANTXR2,ANXA1,ANXA2,APC,AQP1,ARHGAP31,ARID2,BEX1,BMP7,C1orf61,C1R,CA9,CAV1,CCDC88A,CCND2,CD274,CD44,CDCA7L,CDCP1,CDH1,CDK6,CLGN,COL6A3,COLEC12,CPA4,CRYBG1,CSF1,CTHRC1,CTNND2,CTSB,CTSZ,CXCL6,CYP19A1,CYP1B1,DAPK1,DCC,DKK1,DLL1,DLL3,DMD,DOCK4,DPYD,DSG2,EDNRA,EDNRB,EFEMP1,EGFR,ERBB4,ESRRG,ETV1,FAF1,FAS,FCGR2B,FGF1,FGFR3,FLNA,FLRT2,…
PN_vs_CL	Categories	Functions	Diseases or Functions Annotation	# Molecules	p-value	Molecules
	Cell Death and Survival	apoptosis	Apoptosis	272	3.11e-15	ABCB1,ABCG2,ACTC1,ADCYAP1R1,ADGRL2,AGAP2,AHCYL1,AIM2,ALDH1L1,ALDOC,ALPK2,ANXA4,ANXA5,APC,APOL6,AR,ARG2,ARHGAP18,ARHGEF26,ARHGEF4,ARHGEF6,ARNT2,ATP1A2,AURKB,B3GALT5,B4GALNT1,BBS2,BCL2L1,BCR,BIRC5,BMPR1B,BUB1,CALCRL,CAMK2D,CAMK2G,CAPN2,CAPRIN2,CASP1,CAST,CAV1,CCNB1,CCND1,CD82,CD99,CDC20,CDC25A,CDC7,CDCA2,CDK4,CDON,CECR2,CHEK1,CHKA,CIRBP,CKS2,CNGA3,CPE,CRYAB,CST3,CTH,CXADR,CYP2J2,DANCR,DAPK1,DCT,DEP…
	Cell Death and Survival	necrosis	Necrosis	291	3.15e-19	ABCB1,ABCG2,ACTC1,ADCYAP1R1,ADGRL2,AGAP2,AIM2,ALDH1L1,ANXA5,APC,AR,ARG2,ARHGAP18,ARHGEF6,ARL4C,ATIC,ATP1A2,AURKB,B3GALT5,B4GALNT1,BCL2L1,BCR,BIRC5,BMPR1B,BRINP1,BUB1,CA9,CADPS2,CALCRL,CAMK2D,CAMK2G,CAPN2,CASP1,CAST,CAV1,CCNB1,CCND1,CD82,CD99,CDC20,CDC25A,CDC7,CDCA2,CDK4,CDON,CHEK1,CHKA,CKS2,CLOCK,CLSPN,CPE,CRYAB,CST3,CTH,CX3CR1,CXADR,CYP2J2,CYP4V2,DANCR,DAPK1,DCT,DCTD,DEPDC1,DLX6-AS1,DOCK1,DPP8,D…
	Cellular Assembly and Organization,Cellular Function and Maintenance	organization	Organization of cytoplasm	216	1.63e-27	ABLIM1,ACKR1,ACTN2,AGAP2,AHNAK,ANK2,APC,AR,ARHGAP18,ARHGAP21,ARHGEF25,ARHGEF4,ARHGEF6,ASPM,ATCAY,ATL3,AURKB,B4GALT6,BBS1,BBS2,BCR,BIRC5,BMP2K,BTBD3,CAPN2,CAPRIN2,CARMIL1,CASC1,CAST,CAV1,CC2D2A,CCNB1,CD82,CD99,CDC20,CDC42BPA,CDC42EP4,CELSR3,CEP126,CFAP54,CGNL1,CHEK1,CHN1,CHRNA3,CKB,CLIP1,CNTN1,CRMP1,CRYAB,CSMD3,CSRP1,CX3CR1,CXADR,DAB1,DAPK1,DCLK1,DCX,DLX5,DNM3,DOCK1,DOCK4,DRAXIN,DYNC2H1,ECT2,EGF,E…
	Cellular Assembly and Organization,Cellular Function and Maintenance	organization	Organization of cytoskeleton	202	2.05e-27	ABLIM1,ACKR1,ACTN2,AGAP2,AHNAK,ANK2,APC,AR,ARHGAP18,ARHGEF25,ARHGEF4,ARHGEF6,ASPM,ATCAY,AURKB,B4GALT6,BBS1,BBS2,BCR,BIRC5,BMP2K,BTBD3,CAPN2,CAPRIN2,CARMIL1,CASC1,CAST,CAV1,CC2D2A,CCNB1,CD82,CD99,CDC20,CDC42BPA,CDC42EP4,CELSR3,CEP126,CFAP54,CGNL1,CHEK1,CHN1,CHRNA3,CKB,CLIP1,CNTN1,CRMP1,CRYAB,CSMD3,CSRP1,CX3CR1,CXADR,DAB1,DAPK1,DCLK1,DCX,DLX5,DNM3,DOCK1,DOCK4,DRAXIN,DYNC2H1,ECT2,EGF,EGFR,ELAVL4,ELF…
	Cellular Function and Maintenance	homeostasis	Cellular homeostasis	163	2.83e-08	ABCG2,ACACB,ACKR1,ACTN2,AFF1,AGAP2,APC,APOL6,AQP4,AR,ARNTL,ATP13A4,ATP1A2,ATP1B2,BCL2L1,BCR,BDH2,BIRC5,CA2,CA9,CACNA1E,CADPS2,CALCOCO2,CAMK2D,CASP1,CAST,CAV1,CCND1,CHD7,CHEK1,CHRNA3,CKB,CNIH2,CPE,CRYAB,CYBRD1,DAPK1,EGF,EGFR,ELF1,ENTPD1,EPHB2,ERBIN,EYA2,EZH2,F3,FGF1,FGFR2,FOXO1,GABRA1,GATM,GDNF,GJA1,GPR174,GPR37,GPRC5B,GRID2,GRIK1,GRIK2,GRIN2B,HDAC2,HK2,HSPB8,IGF2,IL13RA2,INHBA,INPP5D,ITPKB,ITPRID…
	Cellular Assembly and Organization,Cellular Function and Maintenance	organization	Microtubule dynamics	184	5.15e-28	ABLIM1,ACKR1,ACTN2,AGAP2,AHNAK,ANK2,APC,AR,ARHGEF25,ARHGEF4,ARHGEF6,ATCAY,AURKB,B4GALT6,BBS1,BBS2,BCR,BIRC5,BMP2K,BTBD3,CAPN2,CAPRIN2,CARMIL1,CASC1,CAST,CAV1,CC2D2A,CD82,CDC20,CDC42BPA,CDC42EP4,CELSR3,CEP126,CFAP54,CHEK1,CHN1,CHRNA3,CKB,CLIP1,CNTN1,CRMP1,CRYAB,CSMD3,CSRP1,CX3CR1,DAB1,DAPK1,DCLK1,DCX,DLX5,DNM3,DOCK1,DOCK4,DRAXIN,DYNC2H1,ECT2,EGF,EGFR,ELAVL4,ELFN1,EPB41,EPHB1,EPHB2,EPS15,ERBIN,F3,F…
	Cell-To-Cell Signaling and Interaction,Cellular Assembly and Organization	cell-cell contact	Cell-cell contact	101	1e-11	ADGRE5,ADGRL2,ANXA5,AQP4,AR,ARHGAP21,ARHGAP26,BBS1,BCL2L1,BMPR1B,CACNA2D1,CADM3,CAMK2D,CAPN2,CASP1,CAV1,CD99,CDON,CECR2,CNTN1,CSRP2,CST3,CX3CR1,CXADR,DCLK1,DNM3,DOCK1,DOCK4,DSCAML1,DTNA,EGF,EGFR,ENTPD1,EPHB1,EPHB2,ERBIN,FGFR2,FLRT3,FOXO1,GABRA1,GJA1,GRID2,GRIN2B,HDAC2,IGF2,IGSF9B,INHBA,INPP5D,IQGAP1,IQUB,KIF26B,L1CAM,LAMA2,LAMB2,LGALS1,LGR5,LRP4,LRRTM1,LRRTM4,MAPK1,MARCKSL1,MBNL2,MET,MEX3B,MYO6,N…
	Molecular Transport	transport	Transport of molecule	174	7.72e-12	ABCB1,ABCG2,ACACB,ACSL3,ACSL5,ACTN2,ADGRL2,AHCYL1,ANKH,AQP4,ARNT2,ARNTL,ATP10D,ATP13A4,ATP1A2,ATP1B2,BDH2,BMPER,C1QL1,CA2,CA5B,CA9,CACNA1E,CACNA2D1,CADPS2,CALCRL,CAMK2D,CAMK2G,CASP1,CAV1,CDK4,CHIC2,CHKA,CHRNA3,CLDN10,CNGA3,CNTN1,CPE,CRYAB,CUBN,CYBRD1,DGKI,E2F3,EBF2,ECT2,EGF,EGFR,ENTPD1,EPS15,ERBB3,FGF1,FGF14,FIP1L1,FMN2,FOXO1,FXYD7,GABRA1,GABRA2,GABRB1,GABRB3,GABRQ,GDNF,GFRA1,GJA1,GRIK1,GRIK2,GRI…
	Cellular Movement	migration	Migration of cells	236	2.03e-16	ACAN,ACKR1,ADCYAP1R1,ADGRE5,AGAP2,AHNAK,AIM2,APC,AQP4,AR,ARHGAP18,ARHGAP21,ARHGEF4,ARHGEF6,ARL4C,ARRDC3,ASPM,ATP1B2,B4GALT6,BBS1,BCL2L1,BCR,BLACAT1,CA9,CADPS2,CALCRL,CAMK2D,CAPN2,CARMIL1,CASP1,CAST,CAV1,CAVIN2,CCND1,CD82,CD99,CDC42BPA,CDK4,CELSR3,CLOCK,CNTN1,COL11A1,CRMP1,CRYAB,CST3,CX3CR1,CXADR,CYP2J2,DAB1,DANCR,DCBLD2,DCLK1,DCX,DLX6-AS1,DOCK1,DOCK4,DTL,E2F3,EBF2,ECT2,EGF,EGFR,EPHB1,EPHB2,ERBB3,…
	Cell Morphology,Cellular Assembly and Organization,Cellular Function and Maintenance	formation	Formation of cellular protrusions	145	7.18e-23	ABLIM1,ACKR1,ACTN2,AGAP2,AHNAK,APC,AR,ARHGEF25,ARHGEF4,ARHGEF6,ATCAY,B4GALT6,BBS1,BBS2,BCR,BTBD3,CAPN2,CAPRIN2,CARMIL1,CAST,CAV1,CC2D2A,CD82,CDC20,CDC42BPA,CDC42EP4,CELSR3,CEP126,CFAP54,CHN1,CHRNA3,CKB,CNTN1,CRMP1,CSMD3,CSRP1,CX3CR1,DAB1,DCLK1,DCX,DLX5,DNM3,DOCK1,DYNC2H1,EGF,EGFR,ELAVL4,ELFN1,EPHB1,EPHB2,EPS15,F3,FAM107A,FGD4,FGF1,FGFR2,FGFR3,FLRT3,FNBP1,GABRB3,GAS7,GDNF,GFRA1,GJA1,GRID2,HDAC2,IN…
	Molecular Transport	transport	Transport of metal ion	47	8.16e-09	ACTN2,AHCYL1,ATP1A2,ATP1B2,CACNA1E,CACNA2D1,CALCRL,CAMK2D,CAMK2G,CAV1,CNTN1,EGF,FGF14,GJA1,GRIN2B,ITPR2,KCND2,KCNK9,KCNMA1,KCNN3,KCNQ5,LRRC55,MAPK1,MCUB,MYB,NDRG2,NPPA,NR3C2,P2RY12,PLCG1,PRKCB,RYR3,SCN1A,SCN3B,SCN7A,SCN9A,SLC1A2,SLC1A3,SLC24A3,SLC4A4,SLC8A1,SLC8A3,TMEM165,TPCN1,TRPM3,TRPM8,TUSC3
	Cellular Movement	invasion	Invasion of cells	129	9.01e-12	ABLIM1,ACSL3,ADGRE5,AGAP2,AHNAK,APC,AR,ARHGEF26,ARRDC3,BCL2L1,BIRC5,BLACAT1,CA9,CAMK2G,CAPN2,CAV1,CAVIN2,CCND1,CD82,CD99,CDC42BPA,COL11A1,CRMP1,CRYAB,CST3,CYP2J2,DANCR,DLX6-AS1,DOCK1,DOCK4,ECT2,EGF,EGFR,EPHB2,ERBB3,EYA2,EZH2,F3,FAM107A,FGD4,FGFR2,FMN2,GDNF,GFRA1,GJA1,H19,HAS2,HMGA2,HOXA2,HOXD3,HTRA1,IGF2,IL13RA2,INHBA,IQGAP1,IQUB,KCNMA1,KIF2C,KIFC1,KIT,L1CAM,LGALS1,LGI1,LGR4,LOXL2,LPAR4,LRIG1,MAP…
	Cellular Movement	invasion	Invasion of tumor cell lines	104	1.65e-09	ABLIM1,ACSL3,ADGRE5,AGAP2,AHNAK,AR,ARHGEF26,ARRDC3,BCL2L1,BIRC5,BLACAT1,CAMK2G,CAPN2,CAV1,CCND1,CD82,CD99,CDC42BPA,COL11A1,CRMP1,CRYAB,CYP2J2,DANCR,DLX6-AS1,DOCK1,DOCK4,ECT2,EGF,EGFR,EPHB2,ERBB3,EYA2,EZH2,FAM107A,FGFR2,FMN2,GDNF,GFRA1,H19,HAS2,HMGA2,HOXD3,HTRA1,IGF2,IL13RA2,IQGAP1,KIFC1,KIT,L1CAM,LGALS1,LGR4,LOXL2,LPAR4,LRIG1,MAPK1,MET,MMP15,MMP16,MMP7,MMP9,MTUS1,MYB,NDRG2,NEO1,NF1,NFE2L3,NFKBIA,…
	Cancer,Neurological Disease,Organismal Injury and Abnormalities	brain tumor	Brain tumor	566	6.86e-25	AASS,ABCB1,ABCG2,ACACB,ACAN,ACKR1,ACSL5,ACSS1,ACSS3,ACTN2,ADAMDEC1,ADAMTSL1,ADCYAP1R1,ADGRL2,ADHFE1,AFF1,AGAP2,AHCYL1,AHNAK,AIM2,AKAP6,ALDOC,ALPK2,AMER2,ANK2,ANKH,ANXA5,APC,AQP4,ARAP2,ARG2,ARHGAP21,ARHGAP28,ARHGEF25,ARHGEF26,ARHGEF4,ARHGEF6,ARNT2,ARNTL,ASPM,ATIC,ATP10B,ATP10D,ATP13A4,ATP1A2,ATP1B2,ATP8B4,B3GALT5,B4GALNT1,B4GALNT3,B4GALT6,BAZ2B,BBOX1,BBS1,BCKDHB,BCL2L1,BCR,BIRC5,BMP2K,BMP8B,BRINP1…
	Cancer,Organismal Injury and Abnormalities	neoplasia	Neoplasia of cells	575	7.24e-42	AASS,ABCB1,ABCG2,ABLIM1,ACAN,ACKR1,ACSL3,ACSS1,ACSS3,ACTC1,ACTN2,ADAMDEC1,ADAMTSL1,ADCYAP1R1,ADD3,ADGRE5,ADGRL2,AFF1,AGAP2,AHNAK,AIM2,AKAP6,ALDH1L1,ALDH6A1,ALDH7A1,ALPK2,ANK2,ANKFN1,ANKH,ANXA4,ANXA5,APC,AR,ARAP2,ARHGAP18,ARHGAP26,ARHGAP28,ARHGEF25,ARNTL,ARRDC3,ATIC,ATP10D,ATP13A4,ATP1A2,ATP8B4,AURKB,B3GALT5,B3GLCT,B4GALNT1,B4GALNT3,BAALC-AS1,BAMBI,BAZ2B,BBS2,BCL2L1,BCR,BIRC5,BLACAT1,BMP2K,BMPER,B…
	Cancer,Organismal Injury and Abnormalities,Respiratory Disease	lung cancer	Lung cancer	435	1.63e-33	AASS,ABCB1,ABCD2,ABCG2,ACAN,ACKR1,ACSL3,ACTN2,ADCYAP1R1,ADD3,ADGRE5,ADGRL2,AHNAK,AKAP6,ALDH1L1,ALDOC,ALPK2,ANK2,ANKFN1,APC,AR,ARAP2,ARHGAP21,ARHGAP28,ARHGEF25,ARHGEF6,ARL4C,ASPM,ATIC,ATP10B,ATP13A4,ATP1A2,AURKB,B4GALNT3,BCL2L1,BIRC5,BLACAT1,BMP2K,BMPER,BMPR1B,BRINP1,BRIP1,C10orf90,C8orf48,CA11,CA5B,CA9,CACNA1E,CACNA2D1,CACNG5,CADM3,CADPS2,CAPRIN2,CASC1,CASP1,CAST,CAV1,CC2D2A,CCDC144A,CCNB1,CCND1,…
	Cancer,Organismal Injury and Abnormalities	cancer	Cancer of cells	515	6.34e-36	AASS,ABCB1,ABCG2,ABLIM1,ACAN,ACSL3,ACSS1,ACSS3,ACTC1,ACTN2,ADAMTSL1,ADCYAP1R1,ADD3,ADGRE5,ADGRL2,AFF1,AGAP2,AHNAK,AIM2,AKAP6,ALDH1L1,ALPK2,ANK2,ANKFN1,ANKH,ANXA4,ANXA5,APC,AR,ARAP2,ARHGAP18,ARHGAP26,ARHGAP28,ARHGEF25,ATIC,ATP10D,ATP13A4,ATP1A2,ATP8B4,AURKB,B3GALT5,B4GALNT3,BAMBI,BAZ2B,BBS2,BCL2L1,BCR,BIRC5,BLACAT1,BMP2K,BMPER,BMPR1B,BRINP1,BRIP1,BUB1,BZW2,C10orf90,CA11,CA2,CA9,CACHD1,CACNA1E,CADP…
	Cancer,Organismal Injury and Abnormalities	growth	Growth of malignant tumor	61	1.96e-09	ABCG2,ADCYAP1R1,APC,AR,BAMBI,BCL2L1,BIRC5,BLACAT1,CASP1,CAV1,CCND1,CDK4,CHEK1,CST3,DOCK4,EGF,EGFR,EMX2,ENTPD1,EPHB2,ERBB3,EZH2,FGF1,FGFR3,FOXO1,GDNF,GFRA1,GJA1,HMGA2,IGF2,INHBA,KIT,LGALS1,MAOA,MAP2K5,MAPK1,MET,MMP9,MYB,NDRG2,NOS2,ODC1,PDGFRA,PEG10,PLAT,PLCE1,PLK1,PRKCB,PTEN,RASSF2,RBPJ,SEC14L2,SFRP1,SIX1,SOCS3,SOX11,SOX4,TRIM22,TUSC3,UBE2C,YAP1
	Cancer,Organismal Injury and Abnormalities	growth	Growth of tumor	120	1.18e-11	ABCG2,ADCYAP1R1,ANK2,APC,AR,ARHGEF4,ARRDC3,B4GALNT1,BAMBI,BCL2L1,BIRC5,BLACAT1,CA9,CAPN2,CASC1,CASP1,CAV1,CCND1,CD82,CDK4,CDON,CHEK1,CST3,CX3CR1,DANCR,DAPK1,DCT,DLX6-AS1,DNM3OS,DOCK4,EGF,EGFR,EMX2,ENTPD1,EPHB2,ERBB3,EZH2,F3,FGF1,FGFR2,FGFR3,FOXO1,GDNF,GFRA1,GJA1,H19,HK2,HMGA2,IGF2,IL13RA2,INHBA,IQGAP1,KAT2A,KAT2B,KCTD12,KIT,KLRC4-KLRK1/KLRK1,L1CAM,LGALS1,LOXL2,LRIG1,MAOA,MAP2K5,MAPK1,MARCHF1,MET,…
	Cancer,Cellular Development,Cellular Growth and Proliferation,Organismal Injury and Abnormalities,Tumor Morphology	proliferation	Proliferation of tumor cells	67	1.14e-11	ABCG2,ADCYAP1R1,ANK2,APC,AR,ARRDC3,BAMBI,BCL2L1,BIRC5,BLACAT1,CA9,CASP1,CAV1,CCND1,CD82,CDK4,CHEK1,CST3,DOCK4,EGF,EGFR,EMX2,ERBB3,EZH2,F3,FGF1,FGFR3,FOXO1,GDNF,GFRA1,GJA1,HMGA2,IGF2,IL13RA2,INHBA,KIT,LGALS1,MAP2K5,MAPK1,MET,MMP9,MYB,NDRG2,NF1,NFKBIA,NOS2,ODC1,PDGFRA,PDK1,PEG10,PLAT,PLCE1,PLK1,PRKCA,PTEN,PTPRA,RASSF2,SEC14L2,SFRP1,SIX1,SOCS3,SOX11,SOX4,TRIM22,TUSC3,UBE2C,YAP1
	Cancer,Organismal Injury and Abnormalities	metastasis	Metastasis	116	4.57e-09	ABCB1,ABLIM1,ADGRE5,ANXA5,APC,AR,ATIC,AURKB,BCL2L1,BIRC5,BLACAT1,BRIP1,CA9,CAPN2,CASP1,CAV1,CCND1,CD82,CD99,CDC25A,CDK4,CHEK1,CRYAB,CST3,CTHRC1,DANCR,DAPK1,DOCK4,E2F3,EGF,EGFR,EMX2,ENTPD1,ERBB3,EZH2,F3,FGF1,FGFR2,FGFR3,FRY,GAS7,GJA1,GRIN2B,HDAC2,HLA-E,HOXC10,HOXC6,HTRA1,HUNK,IGF2,INHBA,KCNN3,KIF1B,KIFC1,KIT,L1CAM,LAMB2,LGALS1,LGR4,LOXL2,LRIG1,LRRC17,MAPK1,MET,MMP7,MMP9,MTUS1,MYB,NDRG2,NF1,NFE2L3,…
	Cancer,Organismal Injury and Abnormalities	invasive tumor	Invasive tumor	140	4.9e-11	ABCB1,ABLIM1,ADGRE5,ANXA5,APC,AR,ATIC,AURKB,BCL2L1,BIRC5,BLACAT1,BRIP1,CA9,CALM1 (includes others),CAPN2,CASP1,CAV1,CCND1,CD82,CD99,CDC25A,CDC7,CDK4,CHEK1,CLSPN,CRYAB,CST3,CTHRC1,DANCR,DAPK1,DNAH7,DOCK4,E2F3,EGF,EGFR,EMX2,ENTPD1,ERBB3,EXO1,EZH2,F3,FAM107A,FEZ1,FGF1,FGFR2,FGFR3,FRY,GAS7,GJA1,GRIN2B,HDAC2,HLA-E,HOXC10,HOXC13,HOXC6,HSPB8,HTRA1,HUNK,IGF2,INHBA,IQGAP1,ITPR2,KCNN3,KCTD12,KIF14,KIF1B,KI…
	Cancer,Organismal Injury and Abnormalities	advanced malignant tumor	Advanced malignant tumor	133	1.11e-11	ABCB1,ABLIM1,ADGRE5,ANXA5,APC,AR,ARL4C,ATIC,AURKB,BCL2L1,BCR,BIRC5,BLACAT1,BRIP1,CA9,CALCOCO2,CAPN2,CARD16,CASP1,CAV1,CCND1,CD82,CD99,CDC25A,CDK4,CHEK1,CHRNA3,CRYAB,CST3,CTHRC1,DANCR,DAPK1,DOCK4,DTNA,E2F3,EGF,EGFR,EMX2,ENTPD1,ERBB3,EZH2,F3,FGF1,FGFR2,FGFR3,FOXO1,FRY,GABRA1,GABRA2,GABRA3,GABRA4,GABRB1,GABRB3,GAS7,GJA1,GRIN2B,HDAC2,HLA-E,HOXC10,HOXC6,HTRA1,HUNK,IGF2,INHBA,KAT2B,KCNMA1,KCNN3,KIF1B,K…
PN_vs_MS	Categories	Functions	Diseases or Functions Annotation	# Molecules	p-value	Molecules
	Cellular Movement,Hematological System Development and Function,Immune Cell Trafficking,Inflammatory Response	migration	Migration of phagocytes	55	3.37e-09	ANXA1,ANXA2,AR,C3,CAMK2D,CCND1,CD44,CD58,CD99,CSF1,CTSZ,CXCL1,CXCL2,CXCL6,DDR2,EGF,EPAS1,F11R,FAS,FLNA,GCNT1,GDF15,GJA1,ICAM1,IL17RA,ITGA5,ITGAM,ITGB1,KIT,KITLG,LDLR,LGALS1,LGALS3,MAOA,MAPT,MMP14,MYH9,MYLK,MYO1E,NRP2,PAFAH1B1,PDE4B,PDPN,PLAU,PRNP,PTEN,PTK2B,PTN,SAA1,SEMA3E,SLPI,TGFBR2,TNFRSF1A,TNR,VCAM1
	Cellular Movement,Hematological System Development and Function,Immune Cell Trafficking,Inflammatory Response	cell movement	Cell movement of phagocytes	96	1.69e-09	ANO6,ANXA1,ANXA2,AR,ARHGEF7,B4GALT1,C3,CAMK2D,CASP1,CASP8,CAST,CCND1,CD44,CD58,CD99,CFB,CHRNA9,CNP,CSF1,CST3,CTSB,CTSZ,CXCL1,CXCL14,CXCL2,CXCL6,DDR2,EEF1A2,EGF,EPAS1,F11R,FAS,FLNA,GCNT1,GDF15,GJA1,GSK3B,HEBP1,HRH1,ICAM1,IL17RA,IL1R1,ITGA5,ITGAM,ITGB1,KIT,KITLG,LDLR,LGALS1,LGALS3,LMNB1,LOX,MAOA,MAP3K5,MAPT,MMP14,MYH9,MYLK,MYO1E,NFKBIA,NMU,NPC1,NPPA,NQO1,NR3C2,NRP2,P2RX7,PAFAH1B1,PDE4B,PDPN,PLAU,PL…
	Cellular Movement,Hematological System Development and Function,Immune Cell Trafficking	cell movement	Cell movement of leukocytes	127	2.64e-10	ANO6,ANXA1,ANXA2,AR,ARHGEF7,B4GALT1,BACH2,C3,CAMK2D,CASP1,CASP8,CAST,CCND1,CD200,CD274,CD44,CD58,CD63,CD99,CFB,CHRNA9,CHST2,CLEC5A,CNP,CSF1,CST3,CTSB,CTSZ,CXCL1,CXCL14,CXCL2,CXCL6,DDR2,EEF1A2,EGF,ELMO1,EPAS1,F11R,FAS,FLNA,GCNT1,GDF15,GJA1,GNAO1,GPRC5A,GSK3B,HEBP1,HRH1,ICAM1,ID1,IL17RA,IL1R1,ITGA2,ITGA5,ITGAM,ITGB1,KIT,KITLG,KLRC4-KLRK1/KLRK1,LAYN,LDLR,LGALS1,LGALS3,LMNB1,LOX,LRP6,MAOA,MAP3K5,MAPT…
	Cell-To-Cell Signaling and Interaction,Hematological System Development and Function,Immune Cell Trafficking	adhesion	Adhesion of immune cells	64	4.16e-10	ADGRB1,ANXA1,B4GALT1,C3,CCND1,CD200,CD2AP,CD34,CD44,CD58,CD99,CLU,CSF1,CTSZ,CXCL1,CXCL2,F11R,FAS,FLNA,GDF15,GLRX,ICAM1,IL1R1,ITGA2,ITGA5,ITGA7,ITGAM,ITGB1,KIT,KITLG,KLKB1,L1CAM,LAYN,LGALS1,LGALS3,LIPG,MRC1,MSN,MYO1E,NFKBIA,NPPA,NRP1,P2RX7,PAFAH1B1,PKM,PLAU,PLCB1,PLTP,PROCR,PTK2B,RAC3,RAP1GAP,RASGRP1,RGS16,RIPOR2,SDC4,SEMA3E,SERPING1,TGFBR2,TLR3,TNFRSF1A,TNR,UTRN,VCAM1
	Cellular Movement,Immune Cell Trafficking	migration	Leukocyte migration	147	8.68e-11	ADD2,ANO6,ANXA1,ANXA2,AR,ARHGEF7,B4GALT1,B4GALT6,BACH2,C3,CAMK2D,CASP1,CASP8,CAST,CCND1,CD200,CD274,CD34,CD44,CD58,CD63,CD99,CFB,CHI3L1,CHRNA9,CHST2,CLEC5A,CLU,CNP,CSF1,CST3,CTSB,CTSZ,CXCL1,CXCL14,CXCL2,CXCL6,CYP1B1,DDR2,EEF1A2,EGF,ELMO1,EPAS1,F11R,F13A1,FAS,FCGR2B,FLNA,GCNT1,GDF15,GJA1,GLRX,GNAO1,GPRC5A,GSK3B,HEBP1,HOXA7,HRH1,ICAM1,ID1,IL17RA,IL1R1,ITGA2,ITGA5,ITGAM,ITGB1,KIT,KITLG,KLRC4-KLRK1/K…
	Cell-To-Cell Signaling and Interaction,Hematological System Development and Function	interaction	Interaction of leukocytes	72	1.37e-11	ADGRB1,ANXA1,B4GALT1,C3,CCND1,CD200,CD2AP,CD34,CD44,CD58,CD99,CLU,CSF1,CTSZ,CXCL1,CXCL2,DLL1,EEF1A2,F11R,FAS,FCGR2B,FLNA,GCNT1,GDF15,GLRX,ICAM1,IL17RA,IL1R1,ITGA2,ITGA5,ITGA7,ITGAM,ITGB1,KIT,KITLG,KLKB1,KLRC4-KLRK1/KLRK1,L1CAM,LAYN,LGALS1,LGALS3,LIPG,MRC1,MSN,MYO1E,NFKBIA,NPPA,NRP1,P2RX7,PAFAH1B1,PKM,PLAU,PLCB1,PLTP,PROCR,PTK2B,RAC3,RAP1GAP,RASGRP1,RGS16,RIPOR2,SAA1,SDC4,SEMA3E,SERPING1,TGFBR2,TL…
	Cell-To-Cell Signaling and Interaction,Hematological System Development and Function	binding	Binding of leukocytes	69	1.52e-10	ADGRB1,ANXA1,B4GALT1,C3,CCND1,CD200,CD2AP,CD34,CD44,CD58,CD99,CLU,CSF1,CTSZ,CXCL1,CXCL2,DLL1,F11R,FAS,FCGR2B,FLNA,GCNT1,GDF15,GLRX,ICAM1,IL1R1,ITGA2,ITGA5,ITGA7,ITGAM,ITGB1,KIT,KITLG,KLKB1,KLRC4-KLRK1/KLRK1,L1CAM,LAYN,LGALS1,LGALS3,LIPG,MRC1,MSN,MYO1E,NFKBIA,NPPA,NRP1,P2RX7,PAFAH1B1,PKM,PLAU,PLCB1,PLTP,PROCR,PTK2B,RAC3,RAP1GAP,RASGRP1,RGS16,RIPOR2,SDC4,SEMA3E,SERPING1,TGFBR2,TLR3,TNFRSF1A,TNR,ULB…
	Cell-To-Cell Signaling and Interaction	adhesion	Adhesion of blood cells	71	1.01e-11	ADGRB1,ANXA1,ANXA5,B4GALT1,C3,CCND1,CD200,CD2AP,CD34,CD44,CD58,CD99,CLU,CSF1,CTSZ,CXCL1,CXCL2,EPHA4,F11R,FAS,FBN1,FLNA,GDF15,GLRX,ICAM1,IL1R1,ITGA2,ITGA5,ITGA7,ITGAM,ITGB1,KIT,KITLG,KLKB1,L1CAM,LAYN,LGALS1,LGALS3,LIPG,LOX,MRC1,MSN,MYO1E,NFKBIA,NPPA,NRP1,P2RX7,PAFAH1B1,PKM,PLAU,PLCB1,PLTP,PROCR,PTK2B,PTX3,RAC3,RAP1GAP,RASGRP1,RGS16,RIPOR2,SAA1,SDC4,SEMA3E,SERPING1,ST6GALNAC2,TGFBR2,TLR3,TNFRSF1A,T…
	Cell Death and Survival	cell death	Cell death of tumor cell lines	255	2.81e-19	ADI1,AGA,AGAP2,AKT3,ANTXR2,ANXA2,ANXA5,AR,ATG4A,ATP1A1,AURKB,BACH2,BCHE,BCL2L1,BIRC3,BIRC5,BMPR1B,C3,CALB1,CAPN2,CASP1,CASP4,CASP8,CAST,CCND1,CCND2,CCNG1,CD274,CD44,CD59,CD99,CDK4,CDK5R1,CDK6,CFLAR,CLU,CSTA,CSTB,CTSB,CYFIP2,CYP1B1,DANCR,DCC,DCT,DCTD,DHCR24,DLL1,DLX6-AS1,DPYD,DRAM1,DSG2,DSP,DTL,EEA1,EEF1A2,EFEMP1,EGF,ELAVL4,EPAS1,EPHB2,ERBB3,EVA1C,FAS,FBLN1,FBXO32,FCGR2B,FLNB,FOXG1,FST,FTH1,FUBP1,…
	Cancer,Organismal Injury and Abnormalities	metastasis	Metastasis	177	1.97e-17	ABAT,ABCC3,ABLIM1,ADAM12,ADI1,AKR1C3,AKT3,ANK3,ANTXR2,ANXA1,ANXA2,ANXA5,AR,AURKB,BACH2,BCL11A,BCL2L1,BEX1,BHLHE41,BIRC5,BRIP1,C1orf61,C1R,C3,CAPN2,CASP1,CASP8,CCND1,CCND2,CD200,CD274,CD44,CD59,CD99,CDK4,CDK6,CFLAR,CLU,CRYBG1,CSF1,CST3,CSTB,CTNND2,CTSB,CTSH,CTSZ,CXCL1,CXCL2,CXCL6,CYP1B1,DANCR,DCC,DDR2,DLL1,DLL3,DPYD,DSG2,EFEMP1,EGF,EMX2,EPAS1,ERBB3,ETV1,FANCI,FAS,FCGR2B,FLNA,FSCN1,FST,FZD7,GAS7,GD…
	Cardiovascular System Development and Function,Organismal Development	angiogenesis	Angiogenesis	167	1.5e-15	ADAM12,ADGRB1,AGAP2-AS1,AKT3,ANTXR2,ANXA1,ANXA2,AR,ARHGAP24,B4GALT1,BIRC5,C3,CASP1,CASP8,CCND1,CD34,CD44,CD63,CDK4,CDK6,CFB,CHD7,CHI3L1,CITED1,COL8A1,CSF1,CST3,CTSB,CTSH,CXCL1,CXCL14,CXCL2,CXCL6,CYP1B1,DCBLD2,DDR2,DLL1,EFEMP2,EGF,EMP3,EPAS1,EPHB2,EPN2,ERAP1,F11R,FAS,FBLN1,FLNA,FLNB,GAB1,GABRB3,GJA1,GLRX,GRIN2B,GSK3B,HEY2,HIPK2,HOXD3,HRH1,HTATIP2,HTRA1,ICAM1,ID1,IGF2,IGFBP7,IQGAP1,ITGA2,ITGA5,ITGA…
	Cell Death and Survival	apoptosis	Apoptosis of tumor cell lines	206	2.19e-16	ADI1,AGA,AGAP2,AKT3,ANXA2,ANXA5,AR,ATP1A1,BACH2,BCL2L1,BIRC3,BIRC5,BMPR1B,C3,CALB1,CAPN2,CASP1,CASP4,CASP8,CAST,CCND1,CCNG1,CD274,CD44,CD59,CD99,CDK4,CDK5R1,CDK6,CFLAR,CLU,CSTA,CSTB,CTSB,CYFIP2,CYP1B1,DANCR,DCC,DCT,DHCR24,DLL1,DLX6-AS1,DSG2,DSP,EEA1,EEF1A2,EFEMP1,EGF,ELAVL4,EPAS1,EPHB2,ERBB3,EVA1C,FAS,FBLN1,FBXO32,FCGR2B,FLNB,FOXG1,FST,FTH1,FUBP1,GAB1,GALNT10,GAS7,GDF15,GJA1,GLIPR1,GLRX,GRIA2,GSK…
	Cancer,Organismal Injury and Abnormalities	invasive tumor	Invasive tumor	206	6.82e-19	ABAT,ABCC3,ABLIM1,ADAM12,ADI1,AKR1C3,AKT3,ANK3,ANTXR2,ANXA1,ANXA2,ANXA5,AR,ARHGEF7,AURKB,BACH2,BCL11A,BCL2L1,BEX1,BHLHE41,BIRC5,BRIP1,C1orf61,C1R,C3,CAPN2,CASP1,CASP8,CAVIN1,CCND1,CCND2,CD200,CD274,CD44,CD59,CD99,CDK4,CDK6,CFLAR,CLU,CRYBG1,CSF1,CST3,CSTB,CTNND2,CTSB,CTSH,CTSZ,CXCL1,CXCL14,CXCL2,CXCL6,CYP1B1,DANCR,DCC,DDR2,DLL1,DLL3,DNAH7,DPYD,DSG2,EFEMP1,EGF,EMX2,EPAS1,ERBB3,ETV1,EXO1,FANCI,FAS,F…
	Organismal Survival	morbidity or mortality	Morbidity or mortality	372	3.46e-25	ACVR2A,ADAM12,ADAM22,ADGRV1,AFF1,AGA,AKR1C3,AKT3,AMD1,ANK2,ANK3,ANTXR2,ANXA1,ANXA2,APBA2,AR,ARHGEF7,ASCL1,ATP1A1,ATP1A3,AURKB,B4GALNT1,B4GALT1,BCHE,BCL11A,BCL2L1,BCL7A,BICC1,BIRC3,BIRC5,BRIP1,BRSK1,C3,CA12,CADPS2,CALB1,CAMTA1,CAPN2,CASK,CASP1,CASP4,CASP8,CAST,CCND1,CCND2,CCNG1,CD200,CD274,CD2AP,CD44,CD59,CDK19,CDK4,CDK5R1,CDK6,CELSR3,CENPJ,CETN2,CFB,CFLAR,CITED1,CLCF1,CNP,CNTFR,CNTN1,COL11A1,CRAB…
	Cancer,Organismal Injury and Abnormalities	malignant solid tumor	Advanced malignant solid tumor	126	3.42e-13	ABAT,ABCC3,ADAM12,AKR1C3,ANK3,ANXA1,ANXA2,AR,AURKB,BCL2L1,BEX1,BIRC5,BRIP1,C1R,C3,CALCOCO2,CARD16,CASP1,CASP8,CCND1,CCND2,CD200,CD274,CD44,CDK4,CDK6,CLU,CRYBG1,CSF1,CTSB,CTSZ,DDR2,DLL3,DPYD,DSG2,EFEMP1,EMX2,EPAS1,ERBB3,ETV1,FAS,FCGR2B,FLNA,FOLR1,FST,FZD7,GDF15,GLRA2,GLRX,GRIN2B,GSTM5,HDAC2,HOXC10,HTRA1,HUNK,ICAM1,IGF2,IGFBP7,ITGB1,KCNMA1,KIT,L1CAM,LAMA3,LAMB2,LGALS1,LGALS3,MAGI1,MDM4,MFAP5,MME,MM…
	Cancer,Organismal Injury and Abnormalities	metastatic solid tumor	Metastatic solid tumor	113	4.9e-13	ABAT,ABCC3,ADAM12,AKR1C3,ANK3,ANXA1,ANXA2,AR,AURKB,BCL2L1,BEX1,BIRC5,BRIP1,C1R,C3,CASP1,CASP8,CCND1,CCND2,CD200,CD274,CD44,CDK4,CDK6,CLU,CRYBG1,CSF1,CTSB,CTSZ,DDR2,DLL3,DPYD,DSG2,EFEMP1,EMX2,EPAS1,ERBB3,ETV1,FAS,FCGR2B,FLNA,FST,FZD7,GDF15,GLRX,GRIN2B,HDAC2,HOXC10,HTRA1,HUNK,ICAM1,IGF2,IGFBP7,ITGB1,KIT,L1CAM,LAMA3,LAMB2,LGALS1,LGALS3,MAGI1,MDM4,MME,MMP14,MMP2,MYL12A,NCAM1,NEK11,NFKB1,NOTCH1,NQO1,N…
	Cancer,Organismal Injury and Abnormalities,Tumor Morphology	invasion	Invasion of tumor	48	7.8e-11	AGAP2,ANXA2,AR,BCAN,BIRC5,CAPN2,CD274,CD44,CLU,CSF1,CTNND2,CTSB,CTSL,CTSZ,CXCL1,CXCL2,CXCL6,DSP,EGF,FAS,FLNA,GAB1,GDF15,ICAM1,ID1,ITGA2,ITGA5,ITGB1,LGALS1,LOX,MMP14,MMP2,NOTCH1,NRP1,NUAK2,PAFAH1B1,PALLD,PDGFRA,PLAU,PTEN,RASGRP1,SFRP1,SIM2,SLPI,STMN1,TGFBR2,VIM,ZEB1
	Cancer,Cellular Movement,Organismal Injury and Abnormalities,Tumor Morphology	invasion	Invasion of tumor cells	37	3.06e-09	AGAP2,BCAN,BIRC5,CAPN2,CD44,CLU,CSF1,CTNND2,CTSB,CTSL,CTSZ,CXCL1,CXCL2,CXCL6,EGF,FAS,FLNA,GAB1,GDF15,ICAM1,ID1,ITGA2,ITGB1,LGALS1,LOX,MMP14,MMP2,NOTCH1,NRP1,NUAK2,PAFAH1B1,PALLD,PLAU,PTEN,SFRP1,STMN1,TGFBR2
	Cell-To-Cell Signaling and Interaction	activation	Activation of cells	162	1.46e-13	ACSL5,ADAM12,AHNAK,ANK3,ANO6,ANXA1,ANXA2,B4GALT1,BACH2,BCL2L1,BMP2K,C3,CASP1,CASP8,CAST,CCND1,CD200,CD274,CD44,CD58,CD59,CD63,CDK4,CDK5R1,CHI3L1,CLEC5A,CLIC1,CSF1,CST3,CTSH,CTSL,CXCL1,CXCL2,CXCL6,DCT,DGKB,DGKI,DLL1,EGF,EPHB2,ERAP1,ERC2,F13A1,F5,FAS,FBN1,FCGR2B,FLNA,GJA1,GNG2,GRIA2,GRIK2,HEBP1,HRH1,HSPB8,ICA1,ICAM1,ID1,IFI35,IGF2,IL17RA,IL1R1,IQGAP1,ITGA5,ITGAM,ITGB1,ITPKB,ITPKC,ITPR1,KCNJ10,KCNMA…
	Cell Death and Survival	necrosis	Necrosis	388	2.21e-22	ABCC3,ADAM12,ADCY1,ADI1,AFAP1L2,AGA,AGAP2,AGTPBP1,AKT3,ANTXR2,ANXA1,ANXA2,ANXA5,APOL1,AR,ASCL1,ASTN1,ATG4A,ATP1A1,ATP6V1G2,AURKB,B4GALNT1,BACH2,BCHE,BCL11A,BCL2L1,BIRC3,BIRC5,BMPR1B,C3,C7,CADPS2,CALB1,CAMK2D,CAPN2,CASP1,CASP4,CASP8,CAST,CCND1,CCND2,CCNG1,CD200,CD274,CD2AP,CD34,CD44,CD59,CD99,CDK4,CDK5R1,CDK6,CFB,CFLAR,CHI3L1,CHRM3,CITED1,CLCF1,CLOCK,CLU,CNP,CNTFR,CSF1,CST3,CSTA,CSTB,CTSB,CTSZ,CXC…
	Cardiovascular System Development and Function,Organismal Development	vasculogenesis	Vasculogenesis	140	2.79e-14	ADGRB1,AGAP2-AS1,AKT3,ANTXR2,ANXA1,ANXA2,AR,ARHGAP24,BIRC5,C3,CASP1,CCND1,CD34,CD44,CD63,CDK4,CDK6,CFB,CHD7,CHI3L1,CITED1,COL8A1,CSF1,CST3,CTSB,CXCL1,CXCL14,CXCL2,CYP1B1,DDR2,DLL1,EFEMP2,EGF,EMP3,EPAS1,EPHB2,ERAP1,F11R,FAS,FBLN1,FLNA,GAB1,GJA1,GLRX,GSK3B,HEY2,HIPK2,HRH1,HTRA1,ICAM1,ID1,IGF2,IGFBP7,IQGAP1,ITGA2,ITGA5,ITGA7,ITGAM,ITGB1,KCNMA1,KIT,L1CAM,LAMA2,LDLR,LEPROTL1,LGALS1,LGALS3,LOX,LRP6,LRR…
	Cellular Movement	invasion	Invasion of cells	186	1.45e-18	ABLIM1,ADAM12,ADI1,AGAP2,AHNAK,AKT3,AMD1,ANK3,ANTXR2,ANXA1,ANXA2,AR,ARHGAP24,BCAN,BCL11A,BCL2L1,BHLHE41,BIRC5,BRINP3,C1orf61,CAPN2,CCND1,CD274,CD44,CD99,CDK5R1,CHI3L1,CITED1,CLU,COL11A1,CRMP1,CSF1,CST3,CTNND2,CTSB,CTSH,CTSL,CTSZ,CXCL1,CXCL14,CXCL2,CXCL6,CYP1B1,DANCR,DBN1,DDR2,DIAPH3,DLX6-AS1,DNMBP,DRAM1,DSG2,DSP,EFEMP1,EGF,ELMO1,EPAS1,EPHB2,ERBB3,ETV1,F11R,FAM43A,FAS,FBLN1,FLNA,FSCN1,FST,GAB1,GAL…
	Cell Death and Survival	apoptosis	Apoptosis	389	1.44e-24	ADAM12,ADCY1,ADI1,AFAP1L2,AGA,AGAP2,AKT3,ANO6,ANTXR2,ANXA1,ANXA2,ANXA4,ANXA5,APOL6,AR,ARHGAP10,ARHGEF7,ARHGEF9,ASCL1,ASIC1,ASTN1,ATAD5,ATAT1,ATP11C,ATP1A1,ATP6V1G2,AURKB,B4GALNT1,B4GALT1,BACH2,BASP1,BCL11A,BCL2L1,BHLHE41,BIRC3,BIRC5,BMPR1B,C3,CALB1,CAMK2D,CAPN2,CAPRIN2,CASP1,CASP4,CASP8,CAST,CCND1,CCND2,CCNG1,CD164,CD200,CD274,CD2AP,CD44,CD59,CD99,CDK19,CDK4,CDK5R1,CDK6,CENPJ,CFB,CFLAR,CHI3L1,CHR…
	Cellular Development,Cellular Growth and Proliferation	cell proliferation	Cell proliferation of tumor cell lines	253	1.91e-12	ABLIM1,ACSL5,ACTN1,ACVR2A,ADAM12,AGA,AGAP2,AHNAK,AJUBA,AKR1C3,AKT3,ANO3,ANXA1,ANXA2,AR,ASCL1,AURKB,BCL2L1,BIRC3,BIRC5,BMPR1B,C9orf116,CAMK2D,CASP1,CASP8,CCND1,CCND2,CCNG2,CD274,CD44,CD59,CD99,CDK19,CDK4,CDK5R1,CDK6,CFLAR,CHRM3,CITED1,CLU,COL14A1,CSF1,CTSB,CXCL1,CXXC4,CYP1B1,DANCR,DCC,DCX,DDR2,DLL1,DLX6-AS1,DSG2,DTL,EEF1A2,EFEMP1,EFNA5,EGF,EMX2,EPAS1,EPHA4,ERBB3,ETV1,FAS,FBXO32,FLNA,FOLR1,FOXG1,FS…
	Cell Death and Survival	survival	Cell survival	223	1.05e-12	ABCC3,ACSL5,ACVR2A,ADCY1,AFAP1L2,AGA,AGAP2,AGTPBP1,AKT3,ANTXR2,ANXA5,APLF,AR,AURKB,BCL2L1,BIRC5,BRIP1,C3,CALB1,CAMK2D,CAPN2,CASK,CASP1,CASP8,CCND1,CCND2,CCNG1,CCNG2,CD200,CD2AP,CD44,CD59,CDK4,CDK5R1,CDK6,CFLAR,CHI3L1,CLOCK,CLU,CNTFR,CSF1,CST3,CTSB,CXCL1,CXCL2,CYP1B1,DCC,DCT,DGKB,DHCR24,DPYD,DYRK3,EFNA5,EGF,EPAS1,EPHA4,EPHB2,ERBB3,EXO1,FANCB,FANCD2,FAS,FBXO32,FLNA,FOXG1,FTH1,FUBP1,FZD7,GAB1,GDF15,…
	Cellular Development,Cellular Growth and Proliferation,Nervous System Development and Function,Tissue Development	growth	Growth of neurites	96	3.73e-17	APBA2,AR,ARHGEF25,ARHGEF7,B4GALNT1,BASP1,BCAN,BRSK1,CALB1,CDK5R1,CFLAR,CHST2,CLASP2,CRMP1,CSF1,CSPG5,CTNND2,DCC,DCX,DHCR24,DOK6,DPYSL5,DSCAM,DSCAML1,EEA1,EGF,ELAVL4,EPHB2,FAS,FOXG1,GAB1,GAS7,GFRA1,GJA1,GNAO1,GPM6A,GSK3B,HDGFL3,IGF2,IQGAP1,IQUB,ITGB1,KIT,KITLG,L1CAM,LAMA2,LAMA3,LGALS1,LMNB1,LRRC4C,MAOA,MAP1B,MAP2,MAP3K5,MAPT,MARCKS,MMP2,MT2A,MYH9,NCAM1,NCAN,NFKB1,NFKBIA,NLGN1,NOTCH1,NRP1,NRXN1,NTR…
	Cellular Development	differentiation	Differentiation of nervous system	110	1.36e-20	ADAM22,ANK3,ASCL1,ASPM,BCHE,BCL2L1,BRINP3,BRSK1,CCND1,CD63,CDK5R1,CHRDL1,CLCF1,CNP,CNTFR,CNTN1,CNTNAP2,CRB1,DAB1,DLL1,DLL3,EFNA5,EGF,ELAVL2,ELAVL3,ELAVL4,EMX2,EPHA4,ERBB3,FOXG1,FST,GAS7,GFRA1,GPC2,GPR17,GRID2,GSK3B,HDAC2,HIPK2,HOXA2,HOXD3,ID1,IGF2,IGFBP6,IL1RAPL1,INSM1,ITGAM,ITGB1,KCNMA1,LMNB1,LRP6,LRRC4,LRRTM2,MAP1B,MAPT,MCOLN3,NCAM1,NFKBIA,NKX2-2,NLGN1,NLGN2,NLGN3,NOTCH1,NR2E1,NRXN1,NTRK3,OLIG1…
	Cellular Development,Cellular Growth and Proliferation,Nervous System Development and Function,Tissue Development	development	Development of astrocytes	16	3.27e-10	ASCL1,CDK6,DLL1,HEY2,LAMB2,NLGN1,NLGN2,NLGN3,NR2E1,NRXN1,NRXN2,OLIG1,OLIG2,RBPJ,TSPAN2,VIM
	Cellular Development,Cellular Growth and Proliferation,Nervous System Development and Function,Tissue Development	proliferation	Proliferation of neuronal cells	114	4.13e-20	ANK3,APBA2,AR,ARHGEF25,ARHGEF7,ASCL1,ASPM,B4GALNT1,BASP1,BCAN,BRSK1,CALB1,CCND1,CDK5R1,CFLAR,CHST2,CLASP2,CLU,CNP,CRMP1,CSF1,CSPG5,CTNND2,DCC,DCT,DCX,DHCR24,DLL1,DOK6,DPYSL5,DSCAM,DSCAML1,EEA1,EGF,ELAVL4,EPHB2,FAS,FOXG1,GAB1,GAS7,GFRA1,GJA1,GNAO1,GPM6A,GSK3B,HDGFL3,ID1,IGF2,IQGAP1,IQUB,ITGB1,KDM1A,KIT,KITLG,L1CAM,LAMA2,LAMA3,LGALS1,LMNB1,LRRC4C,MAOA,MAP1B,MAP2,MAP3K5,MAPT,MARCKS,MMP2,MT2A,MYH9,NC…
	Cell-To-Cell Signaling and Interaction,Cellular Assembly and Organization	formation	Formation of cell-cell contacts	73	7.05e-19	ADD2,ADGRB1,ADGRB3,ADGRL3,AJUBA,ARHGEF7,BCAN,CD44,CNTN1,COL4A5,DCC,DNM3,DSP,EFNA5,EGF,EPHB2,FARP1,FLRT1,FLRT3,FSCN1,GJA1,GPM6A,GRID2,HDAC2,HIPK2,ICAM1,IGSF9B,IL1RAPL1,IQGAP1,ITGA5,ITGB1,LAMB2,LRRC4,LRRN1,LRRTM2,LRRTM3,LRRTM4,NCAM1,NCAN,NEBL,NECTIN3,NEFL,NLGN1,NLGN2,NLGN3,NRXN1,NRXN2,NTRK3,PARD3B,PCDHB10,PCDHB11,PCDHB13,PCDHB14,PCDHB16,PCDHB3,PCDHB6,PCDHB8,PDLIM5,POU4F1,PRNP,PTEN,PTK2B,RAB29,SETD5…
	Cellular Development,Cellular Growth and Proliferation,Nervous System Development and Function,Tissue Development	growth	Growth of axons	39	1.85e-09	B4GALNT1,BRSK1,CDK5R1,CHST2,CLASP2,CRMP1,DCC,DCX,DHCR24,EEA1,ELAVL4,EPHB2,GFRA1,GNAO1,GPM6A,GSK3B,ITGB1,L1CAM,LAMA2,LMNB1,LRRC4C,MAOA,MAP1B,MAPT,MT2A,NCAM1,NRP1,PLXNA4,POU4F1,PROM1,PTEN,PTN,PTPRS,RAB33A,SEMA5A,STK38L,VCL,VIM,ZBTB18
	Cell Morphology	sprouting	Sprouting	90	4.88e-16	ADGRB1,AGAP2,ANXA1,ANXA2,ARHGEF25,ARHGEF7,BASP1,C3,CD44,CD63,CDH10,CDK4,CDK5R1,CLASP2,CNTNAP2,CRMP1,CTNND2,DBN1,DCC,DCX,DPYSL5,DSCAM,EFNA5,EGF,ELAVL4,ELFN1,ELMO1,EPHB2,ERC2,FARP1,GAB1,GABRB3,GNAO1,GSK3B,HTRA1,IGF2,IL1R1,IL1RAPL1,IQUB,ITGB1,ITPR1,KIFC1,KITLG,L1CAM,LAMA2,LMNB1,LRRC4,MAGI2,MAP1B,MAPT,MARCKS,MT2A,MTSS1,NCAM1,NEBL,NEFL,NFKB1,NFKBIA,NLGN3,NOTCH1,NRP1,NRP2,NTRK3,OPTN,PAQR3,PLPPR5,PLXNA4…
	Cell-To-Cell Signaling and Interaction,Cellular Assembly and Organization,Cellular Function and Maintenance	assembly	Assembly of intercellular junctions	67	6.02e-18	ADD2,ADGRB1,ADGRB3,ADGRL3,ARHGEF7,BCAN,CD44,CNTN1,COL4A5,DCC,DNM3,DSP,EFNA5,EGF,EPHB2,FARP1,FLRT1,FLRT3,FSCN1,GJA1,GPM6A,GRID2,HDAC2,HIPK2,ICAM1,IGSF9B,IL1RAPL1,ITGA5,ITGB1,LAMB2,LRRC4,LRRN1,LRRTM2,LRRTM3,LRRTM4,NCAM1,NCAN,NEBL,NEFL,NLGN1,NLGN2,NLGN3,NRXN1,NRXN2,NTRK3,PARD3B,PCDHB10,PCDHB11,PCDHB13,PCDHB14,PCDHB16,PCDHB3,PCDHB6,PCDHB8,PDLIM5,POU4F1,PTEN,RAB29,SETD5,SEZ6L,SIX1,SLITRK1,SLITRK2,SYP,…
	Cell Morphology,Cellular Assembly and Organization,Cellular Development,Cellular Function and Maintenance,Cellular Growth and Proliferation,Nervous System Development and Function,Organismal Development,Tissue Development	neuritogenesis	Neuritogenesis	138	2.12e-25	ACVR2A,ADAM22,ADCY1,ADGRB1,ADGRB3,AGAP2,AGTPBP1,ANK3,AR,ARHGEF25,ARHGEF7,ASCL1,ATCAY,B4GALT6,BASP1,BRSK1,C3,CAMSAP2,CAPRIN2,CD44,CDH10,CDK5R1,CLASP2,CLU,CNP,CNTN1,CNTNAP2,CRMP1,CSF1,CSMD3,CTNND2,CYFIP2,DAB1,DBN1,DCC,DCX,DPYSL5,DSCAM,EFNA5,ELAVL4,ELFN1,ELMO1,EPHA4,EPHB2,ERC2,FARP1,FCGR2B,FLNA,FLRT1,FLRT3,GABRB3,GAS7,GFRA1,GJA1,GNAO1,GPM6A,GRID2,GSK3B,HDAC2,HDGFL3,ID1,IL1R1,IL1RAPL1,IQUB,ITGB1,ITPR…
	Cell-To-Cell Signaling and Interaction,Cellular Assembly and Organization,Cellular Function and Maintenance	development	Development of gap junctions	63	1.45e-18	ADD2,ADGRB1,ADGRB3,ADGRL3,ARHGEF7,BCAN,CD44,CNTN1,COL4A5,DCC,DNM3,EFNA5,EGF,EPHB2,FARP1,FLRT1,FLRT3,GJA1,GPM6A,GRID2,HDAC2,HIPK2,ICAM1,IGSF9B,IL1RAPL1,ITGB1,LAMB2,LRRC4,LRRN1,LRRTM2,LRRTM3,LRRTM4,NCAM1,NCAN,NEBL,NEFL,NLGN1,NLGN2,NLGN3,NRXN1,NRXN2,NTRK3,PCDHB10,PCDHB11,PCDHB13,PCDHB14,PCDHB16,PCDHB3,PCDHB6,PCDHB8,PDLIM5,POU4F1,PTEN,RAB29,SETD5,SEZ6L,SIX1,SLITRK1,SLITRK2,SYP,TNR,UTRN,VAMP2
	Cellular Development,Cellular Growth and Proliferation,Nervous System Development and Function,Tissue Development	development	Development of neurons	192	1.06e-37	ACVR2A,ADAM22,ADCY1,ADD2,ADGRB1,ADGRB3,ADGRL3,AGAP2,AGTPBP1,ANK3,AR,ARHGEF25,ARHGEF7,ASCL1,ATCAY,B4GALT6,BASP1,BCAN,BCL2L1,BRSK1,C3,CADPS2,CAMSAP2,CAPRIN2,CAST,CD44,CDH10,CDK5R1,CDK6,CLASP2,CLU,CNP,CNTN1,CNTNAP2,COL4A5,CRMP1,CSF1,CSMD3,CTNND2,CYFIP2,DAB1,DBN1,DCC,DCX,DNM3,DPYSL5,DSCAM,EFNA5,EGF,ELAVL4,ELFN1,ELMO1,EPHA4,EPHB2,ERBB3,ERC2,FARP1,FCGR2B,FLNA,FLRT1,FLRT3,FOXG1,GABRB3,GAS7,GFRA1,GJA1,GN…
	Nervous System Development and Function	development	Development of central nervous system	128	3.37e-18	ADAM22,ADGRB1,AGTPBP1,AKT3,ANK3,ASCL1,ASPM,ATAT1,BCAN,BCL2L1,CCND1,CCND2,CDK5R1,CDK6,CHD7,CNP,CNTN1,CNTNAP2,CST3,DAB1,DCX,DLL1,DNAH5,DRAXIN,DSCAML1,EFNA5,EGF,EMX2,EPHA4,EPHB2,ERBB3,FANCD2,FAT4,FCGR2B,FOXG1,FOXP2,FUBP1,GABRB3,GNAO1,GPR17,GSK3B,HDAC2,HEY2,HSPB8,IL1RAPL1,ITGAM,ITPR1,KCNJ10,KIF14,L1CAM,LAMA2,LAMB2,LMNB1,LRP6,MAOA,MAP1B,MAP2,MAPT,MARCKSL1,MAST1,MDM4,MYO16,MYT1,NCAM1,NKX2-2,NLGN1,NLGN2…
