# Supplementary material for: Different states of stemness of glioblastoma stem cells sustain glioblastoma subtypes indicating novel clinical biomarkers and high-efficacy customized therapies
Source: J Exp Clin Cancer Res. 2023 Sep 21;42:244. doi: 10.1186/s13046-023-02811-0 (PMC10512479; doi:10.1186/s13046-023-02811-0)
Supplement: Supplementary file 7 — Additional file 7. [file 13046_2023_2811_MOESM7_ESM.xlsx]

## Sheet: Foglio1
Table S6. Ingenuity Pathway Analysis of Diseases and Functions of subtypes in GBM CSCs.
MS_vs_CL	Categories	Functions	Diseases or Functions Annotation	# Molecules	p-value	Molecules
	Organismal Survival	survival	Survival of organism	89	1.16e-05	ABCA3,AGT,ANXA1,APC,ATG16L1,ATN1,AXL,BAALC,BABAM1,BCHE,BID,BLMH,CAST,CCN3,CD44,CD47,CRMP1,CTH,CTSB,DKK1,EFNA5,EGFR,EIF3M,ELF4,ELN,EPAS1,ERCC2,EREG,ESR2,FAS,FBN1,FBXW7,FCGR2B,FEM1A,FURIN,GLDC,GNAI2,GRIA2,GSTM4,GSTP1,HMGB1,HTATIP2,IDH1,IQGAP1,ITGA3,ITGA4,ITGA5,ITGB1,KITLG,LAPTM4B,LMNA,LPAR1,LRRN1,MAPKAPK2,MAPT,MARCKSL1,NAT8L,NTRK3,NUAK1,ODC1,PDE5A,PHB,PKD2,PLD1,PPM1D,PRMT1,PTGS2,PTP4A3,PWWP3A,RAC3,…
	Embryonic Development,Organ Development,Organismal Development,Tissue Development	development	Development of sensory organ	64	1.2e-05	ADAMTS9,AP1S2,ARL13B,ASCL1,ATXN7,BID,CD46,CDHR1,CECR2,CHRDL1,CHST6,COL11A1,CRB1,DLL1,DLX1,ECE1,EGFR,EPHB3,EYA1,FBXW7,GLI3,HEY2,HSF4,IGFBP7,IGSF3,ITGA3,ITGA4,LAMB2,LTBP2,MAPKAPK2,MAPT,MARCKSL1,MCOLN3,MET,NECTIN3,NFKBIZ,NKD1,NRCAM,NTN1,OTX1,POU3F4,PRRX1,PSEN1,PTGS2,PTPRS,RPE65,RPL38,SALL2,SFXN3,SLC4A7,SNAI2,SOD2,SOX11,SOX2,SOX4,SOX8,SPARC,TGFA,THRB,TNFRSF1B,TSHZ1,TWSG1,UCHL3,VANGL2
	Nervous System Development and Function	development	Development of central nervous system	78	1.37e-06	ADAM23,ADGRB1,ADGRG1,ANGPT1,ASCL1,ATN1,AXL,BCAN,CDK5RAP1,DCLK2,DCX,DKK1,DLL1,DLX1,DRD2,EFNA5,EGFR,EPHB3,ERCC2,ESR2,FAT4,FBXW7,FCGR2B,FN1,GLI3,GSTP1,HEY2,ID4,IDH1,ITGA3,KAT2A,KCNJ10,LAMB2,MAPT,MARCKSL1,MARVELD1,MAST1,MET,MYT1,NLGN3,NPAS3,NRCAM,NTN1,OTX1,PHACTR1,PLP1,PRMT1,PSEN1,PTPRS,RAC3,RAPGEF2,RFX4,SIRT2,SLC4A7,SLIT1,SMARCA4,SOX11,SOX2,SOX4,SOX6,SOX8,ST8SIA1,TACC1,TAGLN3,TBC1D23,TCF4,TCF7L2,TGF…
	Protein Synthesis	expression	Expression of protein	56	1.88e-07	AGT,AKAP8L,ALDH3A1,ANXA1,APC,CDK5RAP1,DHX33,DRD2,EGFR,EIF3F,EIF3G,EIF3K,EIF3M,EIF4A3,ELAVL4,FAS,FCGR2B,FN1,FOSL1,GAB2,GEMIN5,GNAQ,ITGB1,LSM14A,LYN,MAPT,MEF2A,METTL3,MRPL42,MRPL45,MRPS17,MRPS18A,MRPS27,MRPS31,NCK2,RBM3,RNASEL,RPL13A,RPL18,RPL22,RPL23,RPL23A,RPL27,RPL38,RPS11,RPS16,RPS19,RPS3,RPS4X,RPS5,SEC23B,SOD2,SSB,UTP18,XRN1,ZFP36L1
	Cellular Growth and Proliferation	proliferation	Proliferation of central nervous system cells	28	1.48e-05	ADGRG1,AGT,ANGPT1,APPL2,AQP4,ASCL1,CTSZ,DRD2,EGFR,ESR2,FAS,FLNA,GLI3,GNAI2,GPR37L1,IDH1,INSM1,KDM1A,MAPT,NPAS3,NTN1,PLAGL1,PSEN1,SOX11,SOX2,TGIF2,YAP1,ZBTB18
	Embryonic Development,Organismal Development	development	Development of body axis	119	2.43e-07	ADAMTS9,ADGRB1,ADGRG1,ALG5,AP1S2,APC,ARC,ARL13B,ASCL1,ASPH,ATXN7,AXL,BCAN,BID,CD46,CDHR1,CDK5RAP1,CECR2,CHRDL1,CHST6,COL11A1,CRB1,DCLK2,DCX,DKK1,DLL1,DLX1,DRD2,ECE1,EFNA5,EGFR,EPHB3,ESR2,EYA1,FAT4,FBXW7,FCGR2B,FN1,FURIN,GABRQ,GAD1,GLI3,GNAQ,HEY2,HSF4,ID4,IGFBP7,IGSF3,ITGA3,ITGA4,ITGA5,ITGAV,ITGB1,KAT2A,KDM1A,LAMB2,LRP4,LTBP2,MAPKAPK2,MAPT,MARCKSL1,MAST1,MCOLN3,MET,NECTIN3,NFKBIZ,NKD1,NPAS3,NRCAM,…
	RNA Post-Transcriptional Modification	processing	Processing of RNA	44	3.86e-05	AKAP8L,ALYREF,C1QBP,CSTF3,CTNNBL1,DDX39A,DDX49,DDX52,DIMT1,EIF4A3,ELAVL4,ERCC2,ERI1,EXOSC5,FBL,GEMIN5,GEMIN7,GTF2F2,HNRNPA0,HNRNPM,LSM4,LSM7,METTL3,NOL11,NOP56,NUFIP1,PIN1,POLR2G,POLR2I,RBM3,RCL1,RNASEL,RPL27,RPS16,RPS19,SOX6,SSB,THG1L,UTP18,WDR12,WDR18,WDR74,XRN1,ZNF326
	Cell Morphology	sprouting	Sprouting	53	1.48e-05	ADAMTS3,ADGRB1,AGAP2,AGT,ANGPT1,ANXA1,ARHGEF7,CD44,CRMP1,CTNND2,DCX,DOCK7,DRD2,EFNA5,ELAVL4,EPHB3,EPHB4,EPS8,FARP1,FN1,HMGB1,ITGA3,ITGB1,KIF13B,KITLG,MAPT,MET,NLGN3,NRCAM,NTN1,NTRK3,NUAK1,PHACTR1,PLD1,PLXNA1,PRKX,PSEN1,PTGS2,RAC3,RAPGEF2,RAPGEF4,RECK,RIMS4,RND1,SGK1,SLIT1,SULF2,TGFA,TGFBR2,TMOD2,TNR,TRIM9,VGF
	Cellular Development,Cellular Growth and Proliferation,Nervous System Development and Function,Tissue Development	development	Development of neurons	110	1.26e-11	ADAMTS3,ADGRB1,AGAP2,AMIGO2,ANGPT1,APC,ARHGEF7,ASCL1,ATCAY,BCAN,BRSK2,CAST,CD44,CD47,COBLL1,CRMP1,CTNND2,CYFIP2,DCX,DLX1,DOCK7,DRD2,ECE1,EFNA5,EGFR,ELAVL4,EPHB3,EPS8,FARP1,FCGR2B,FLNA,FLRT2,GLI3,GPM6A,HEY2,HMGB1,INSM1,ITGA3,ITGB1,KCNJ10,KIF13B,KITLG,LAMB2,LRP4,LRRC4B,LRRN1,LYN,MAPK8IP1,MAPT,MATN2,MCOLN3,MEF2A,MET,MICALL2,NCAN,NEK3,NLGN3,NRCAM,NTN1,NTRK3,NUAK1,OMG,PHACTR1,PIN1,PLD1,PLXNA1,PLXND1,P…
	Cell-mediated Immune Response,Cell-To-Cell Signaling and Interaction,Cellular Movement,Hematological System Development and Function,Immune Cell Trafficking	adhesion	Adhesion of T lymphocytes	17	3.41e-05	ANXA1,CD44,CD47,CD99,DRD2,FAS,FN1,GNAI2,ITGA2,ITGA4,ITGA5,ITGB1,LAYN,NTN1,RAP1GAP,RASGRP1,TLR4
	Cardiovascular System Development and Function,Organismal Development	vasculogenesis	Vasculogenesis	98	8.56e-07	ADA,ADAMTS6,ADGRB1,AGT,AMIGO2,ANGPT1,ANXA1,AP1S2,APC,ARHGEF26,AXL,CALCRL,CCN3,CD44,CTH,CTSB,DDR2,DGKA,DKK1,DLL1,ECE1,ECM1,EIF4A3,ELN,EPAS1,EPHB3,EPHB4,EYA1,F11R,FAS,FBLN1,FBXW7,FGF12,FLNA,FN1,FURIN,GLI3,GSTM1,HEY2,HMGB1,IGFBP7,IQGAP1,ITGA2,ITGA4,ITGA5,ITGAV,ITGB1,LMNA,LOXL2,MAPKAPK2,MAPT,MET,MYO1E,MYOF,NRARP,NTN1,ODC1,PAPPA,PATJ,PDE2A,PIK3C2B,PLCD1,PLD1,PLXND1,PRKX,PRRX1,PSEN1,PTGS2,PTP4A3,RAC3,R…
	Cell-To-Cell Signaling and Interaction,Cellular Assembly and Organization,Cellular Function and Maintenance	formation	Formation of focal adhesions	23	3.5e-05	ACTN1,ACTN2,AGT,ARHGEF3,CD44,CDC42BPA,EFNA5,FN1,GNAI2,HMGB1,IQGAP1,ITGA2,ITGB1,PTGS2,PXN,RAP1GAP,RND1,RRAS,SLC9A1,SLK,THSD1,VCL,WHAMM
	Cell Death and Survival	necrosis	Necrosis	276	3.51e-08	AATF,ABCA3,ABCC3,ACKR3,ACLY,ADA,ADAMTS3,ADAMTS9-AS2,AGAP2,AGT,AKR1B10,ALDH3A1,AMIGO2,AMOTL1,ANGPT1,ANXA1,AP2M1,APC,APMAP,ARHGAP18,ARHGEF3,ASCL1,ATF7,ATG16L1,ATG4A,ATN1,ATXN7,AXL,BAG3,BCHE,BID,CA9,CALCRL,CAMLG,CAPN2,CAST,CCDC47,CCN3,CCT6A,CCT7,CD2AP,CD44,CD47,CD99,CDCP1,CDK8,CNTFR,CTH,CTSB,CTSZ,CYFIP2,DHX33,DKK1,DLL1,DLX1,DPH5,DRD2,DSG2,DST,E2F7,EEF2,EFNA5,EGFR,EIF3F,EIF3G,EIF3M,ELAVL4,ENO2,EPAS1,…
	Cardiovascular System Development and Function,Organismal Development	angiogenesis	Angiogenesis	116	5.75e-07	ADA,ADAMTS3,ADAMTS6,ADAMTS9,ADGRB1,ADGRG1,AGT,AMIGO2,ANGPT1,ANXA1,AP1S2,APC,ARHGEF26,AXL,CALCRL,CCN3,CD44,CTH,CTSB,DCBLD2,DDR2,DGKA,DKK1,DLL1,DRD2,E2F7,ECE1,ECM1,EGFR,EIF4A3,ELN,EPAS1,EPHB3,EPHB4,EREG,EYA1,F11R,FAS,FBLN1,FBXW7,FGF12,FLNA,FN1,FOSL1,FOXJ2,FURIN,GAB2,GLI3,GSTM1,HEY2,HMGB1,HTATIP2,IGFBP7,IQGAP1,ITGA2,ITGA4,ITGA5,ITGAV,ITGB1,KITLG,LMNA,LOXL2,MAPKAPK2,MAPT,MET,MYO1E,MYOF,NRARP,NTN1,ODC…
	Cell-To-Cell Signaling and Interaction	adhesion	Adhesion of leukemia cell lines	17	5.08e-05	CD44,CD47,CD99,F11R,FLNA,FN1,FOXP1,HMGB1,ITGA3,ITGA4,ITGB1,PRMT1,RAP1GAP,RNASEL,ST6GALNAC2,WWTR1,YAP1
	Cancer,Organismal Injury and Abnormalities	invasive tumor	Invasive tumor	138	3.7e-08	ABCC3,ABRAXAS1,ACKR3,ADAMTS3,ADAMTS6,ADAMTS9,AKR1C1/AKR1C2,ANGPT1,ANXA1,APC,ARF4,ARHGEF7,AXL,C1orf61,C1QBP,CA9,CAMLG,CAPN2,CD44,CD47,CD99,CDCP1,CDK8,CRYBG1,CTNND2,CTSB,CTSZ,DDR2,DKK1,DLL1,DLL3,DSG2,DST,E2F7,EFS,EGFR,EPAS1,EPHB4,ERCC2,ESR2,FAS,FBXW7,FCGR2B,FEZ1,FLNA,FLRT2,FN1,FOSL1,FOXP1,GPR19,GPRC5A,GSTP1,HMGB1,HNRNPM,HTATIP2,IDH1,IGFBP7,IQGAP1,ITGA2,ITGA3,ITGA4,ITGAV,ITGB1,ITPR2,ITPR3,KDM1A,KIF1…
	Cancer,Organismal Injury and Abnormalities	metastasis	Metastasis	115	7.64e-07	ABCC3,ABRAXAS1,ACKR3,AKR1C1/AKR1C2,ANXA1,APC,ARF4,AXL,C1orf61,C1QBP,CA9,CAMLG,CAPN2,CD44,CD47,CD99,CDCP1,CDK8,CRYBG1,CTNND2,CTSB,CTSZ,DDR2,DKK1,DLL1,DLL3,DSG2,EFS,EGFR,EPAS1,EPHB4,ERCC2,ESR2,FAS,FBXW7,FCGR2B,FLNA,FLRT2,FN1,FOXP1,GPRC5A,GSTP1,HMGB1,HNRNPM,HTATIP2,IDH1,IGFBP7,ITGA2,ITGA3,ITGA4,ITGAV,ITGB1,ITPR3,KDM1A,KIF1B,LAMB2,LOXL2,LRRC4B,LRRFIP2,LSM7,LYN,MET,MUC1,MYO1C,MYOF,NEDD9,NME1,NTN1,NTRK…
	Cancer,Organismal Injury and Abnormalities	tumor	Advanced stage tumor	123	1.06e-06	ABCC3,ABRAXAS1,ACKR3,AKR1C1/AKR1C2,ANXA1,APC,ARF4,AXL,C1orf61,C1QBP,CA9,CAMLG,CAPN2,CD44,CD47,CD99,CDCP1,CDK8,CRYBG1,CTNND2,CTSB,CTSZ,DDR2,DKK1,DLL1,DLL3,DSG2,EFS,EGFR,EPAS1,EPHB4,ERCC2,ESR2,FAS,FBXW7,FCGR2B,FLNA,FLRT2,FN1,FOXP1,GPRC5A,GSTP1,HMGB1,HNRNPM,HTATIP2,IDH1,IGFBP7,ITGA2,ITGA3,ITGA4,ITGAV,ITGB1,ITPR3,KDM1A,KIF1B,LAMB2,LOXL2,LRRC4B,LRRFIP2,LSM7,LYN,MET,MFAP5,MUC1,MYO1C,MYOF,NEDD9,NME1,NTN…
	Cellular Movement	migration	Migration of cells	233	5.84e-10	ACKR3,ACTN1,ADA,ADAMTS9-AS2,ADGRB1,ADGRG1,AGAP2,AGT,AHCY,AMOTL1,ANGPT1,ANO6,ANXA1,AP2M1,APC,APPL2,AQP4,ARF4,ARHGAP18,ARHGEF7,ASAP2,ASCL1,ASIC1,ASPH,ATG16L1,AXL,B3GAT1,BAG3,BID,C1QBP,CA9,CALCRL,CAPN2,CAST,CBR3-AS1,CCN3,CD44,CD47,CD99,CDC42BPA,CDCP1,CHST2,COL11A1,CRMP1,CRY1,CSPG5,CTSB,CTSZ,DCBLD2,DCX,DDR2,DKK1,DLX1,DOCK7,DRD2,DSG2,E2F5,ECM1,EFNA5,EFS,EGFR,EIF3F,EIF4A3,ELF4,ELN,EPAS1,EPHB3,EPHB4,EPS…
	Cellular Movement	invasion	Invasion of cells	128	1.03e-08	ACKR3,ADAMTS9-AS2,AGAP2,AGT,AHCY,ANXA1,APC,ARF4,ARHGEF26,ASPH,AXL,BCAN,C1orf61,C1QBP,CA9,CAPN2,CBR3-AS1,CCN3,CD44,CD99,CDC42BPA,CDCP1,COL11A1,CRMP1,CTNND2,CTSB,CTSZ,DDR2,DGKA,DKK1,DSG2,E2F5,ECE1,ECM1,EGFR,EIF3F,EPAS1,EPHB4,EPS8,EREG,ESR2,EYA2,F11R,FAS,FBLN1,FBXW7,FLNA,FN1,FOSL1,FOXP1,FURIN,GAB2,GNAI2,GNAQ,GPRC5A,HMGB1,HTATIP2,ID4,IQGAP1,ITGA2,ITGA3,ITGA4,ITGA5,ITGAV,ITGB1,JPX,KDM1A,KITLG,LMNA,LOX…
	Cell Morphology,Cellular Movement	cell spreading	Cell spreading	38	4.61e-06	ANGPT1,CAPN2,CAST,CD44,CD47,CSPG5,EGFR,FBN1,FLNA,FN1,ITGA2,ITGA3,ITGA4,ITGA5,ITGAV,ITGB1,KITLG,LPAR1,LYN,MAPT,MET,MYO1E,NEDD9,PARVB,PREX1,PTPN14,PXN,RAC3,RAP1GAP,SDC1,SLC9A1,SLK,SNAI2,SPARC,TFPI,TLN1,TWF2,VCL
	Cellular Movement	cell movement	Cell movement	252	2e-09	ACKR3,ACTN1,ADA,ADAMTS9-AS2,ADGRB1,ADGRG1,AGAP2,AGT,AHCY,AMOTL1,ANGPT1,ANO6,ANXA1,AP2M1,APC,APPL2,AQP4,ARF4,ARHGAP18,ARHGEF7,ASAP2,ASCL1,ASIC1,ASPH,ATG16L1,AXL,B3GAT1,BAG3,BCAN,BID,C1QBP,CA9,CALCRL,CAPN2,CAST,CBR3-AS1,CCN3,CD44,CD47,CD99,CDC42BPA,CDCP1,CHST2,COL11A1,CRMP1,CRY1,CSPG5,CTNND2,CTSB,CTSZ,DCBLD2,DCX,DDR2,DGKA,DKK1,DLL1,DLX1,DOCK7,DRD2,DSG2,DST,E2F5,ECM1,EFNA5,EFS,EGFR,EIF3F,EIF4A3,ELF4…
PN_vs_CL	Categories	Functions	Diseases or Functions Annotation	# Molecules	p-value	Molecules
	DNA Replication, Recombination, and Repair	repair	Repair of DNA	11	0.0168	ALKBH2,EGFR,EIF3H,HDAC9,POLR2A,POLR2E,POLR2I,RNASEH2A,RPS3,UBA52,ZNF830
	Cell Death and Survival	cell viability	Cell viability of tumor cell lines	32	0.000169	CAPN2,CDC42BPA,CTDSPL,DGKA,DNAJA1,DPH5,EGFR,EIF3E,EIF3H,FBL,IPO4,ITPR3,NFAT5,NSMCE1,PFDN2,PFDN4,PRMT1,PSMA6,PSMB3,PTP4A3,RIPK1,RNASEH2A,RPL35A,RPS11,RPS16,RUVBL2,SELENOH,SNRPB,STX8,TXN,VKORC1,XRN1
	Protein Synthesis	synthesis	Synthesis of protein	47	1.29e-22	CHCHD1,DUS2,EEF1B2,EEF1G,EGFR,EIF3E,EIF3G,EIF3H,EIF3M,GADD45GIP1,MEF2A,MRPL11,MRPL16,MRPL22,MRPL34,MRPL40,MRPL45,MRPL54,MRPS15,MRPS26,RIDA,RPL11,RPL13A,RPL18,RPL22,RPL23,RPL27A,RPL3,RPL30,RPL31,RPL35,RPL35A,RPL36,RPL8,RPLP2,RPS11,RPS16,RPS19,RPS21,RPS24,RPS3,RPS5,RPS7,TUFM,TXN,UBA52,XRN1
	Protein Synthesis	metabolism	Metabolism of protein	58	7.5e-15	ABCA3,BACE2,CAPN2,CCT7,CDC37,CHCHD1,DAD1,DLGAP1,DUS2,EEF1B2,EEF1G,EGFR,EIF3E,EIF3G,EIF3H,EIF3M,GADD45GIP1,KLHL8,MEF2A,MRPL11,MRPL16,MRPL22,MRPL34,MRPL40,MRPL45,MRPL54,MRPS15,MRPS26,OAZ1,PSMB3,RIDA,RPL11,RPL13A,RPL18,RPL22,RPL23,RPL27A,RPL3,RPL30,RPL31,RPL35,RPL35A,RPL36,RPL8,RPLP2,RPS11,RPS16,RPS19,RPS21,RPS24,RPS3,RPS5,RPS7,TUFM,TXN,UBA52,USE1,XRN1
	Cancer,Organismal Injury and Abnormalities	malignant solid tumor	Malignant solid tumor	225	4.6e-09	ABCA3,ACSS1,ADA,AHCY,AIP,ALKBH2,ANKH,AP1S2,APMAP,ARL2,ASIC1,ATXN7,BACE2,BCAN,BCL7A,BLOC1S4,BTBD2,C14orf119,C20orf27,CAMK4,CAPN2,CCDC124,CCDC167,CCT7,CD109,CD2AP,CD320,CDC37,CDC42BPA,CHAC2,CHCHD1,CHMP4B,CLPP,COA4,COPRS,CRACD,CRYBG3,CTDSPL,CUEDC2,DAD1,DCTD,DCTPP1,DCX,DDX39A,DDX49,DENND1B,DGKA,DGUOK,DISP1,DLGAP1,DNAJA1,DNAJB5,DPH5,DPY30,DTD1,DUS2,EEF1B2,EEF1G,EFS,EGFR,EIF1B,EIF3E,EIF3G,EIF3H,EIF3M,E…
	Cancer,Organismal Injury and Abnormalities	cancer	Cancer	228	1.19e-10	ABCA3,ACSS1,ADA,AHCY,AIP,ALKBH2,ANKH,AP1S2,APMAP,ARL2,ASIC1,ATXN7,BACE2,BCAN,BCL7A,BLOC1S4,BTBD2,C14orf119,C20orf27,CAMK4,CAPN2,CCDC124,CCDC167,CCT7,CD109,CD2AP,CD320,CDC37,CDC42BPA,CHAC2,CHCHD1,CHMP4B,CLPP,COA4,COPRS,CRACD,CRYBG3,CTDSPL,CUEDC2,DAD1,DCTD,DCTPP1,DCX,DDX39A,DDX49,DENND1B,DGKA,DGUOK,DISP1,DLGAP1,DNAJA1,DNAJB5,DPH5,DPY30,DTD1,DUS2,EEF1B2,EEF1G,EFS,EGFR,EIF1B,EIF3E,EIF3G,EIF3H,EIF3M,E…
	Cell Death and Survival	necrosis	Necrosis	65	0.0012	ABCA3,ADA,AIP,APMAP,ATXN7,CAMK4,CAPN2,CCT7,CD2AP,CDC37,CHMP4B,CUEDC2,DCTD,DPH5,EGFR,EIF3E,EIF3G,EIF3H,EIF3M,FAU,GDNF,GPX4,HDAC9,INSM1,IPO4,ITPR3,MDGA2,MEF2A,NDUFAB1,NFAT5,NSMCE1,OAZ1,PPID,PRMT1,PSMA6,PSMA7,PSMB3,PTP4A3,RIPK1,RNASEH2A,RPL11,RPL13A,RPL27A,RPL3,RPL31,RPL35,RPL35A,RPS11,RPS16,RPS19,RPS21,RPS24,RPS3,RPS5,RPS7,SEC61G,SNRPB,STOML2,STX8,THRB,TUFM,TXN,UACA,USE1,ZFAS1
	Cancer,Cell Death and Survival,Organismal Injury and Abnormalities,Tumor Morphology	cell death	Cell death of tumor cells	28	1.14e-10	CHMP4B,EGFR,EIF3E,EIF3G,FAU,IPO4,PPID,PSMA6,PSMA7,PSMB3,RPL11,RPL13A,RPL27A,RPL3,RPL31,RPL35,RPL35A,RPS11,RPS16,RPS19,RPS21,RPS24,RPS3,RPS5,RPS7,SNRPB,THRB,TXN
PN_vs_MS	Categories	Functions	Diseases or Functions Annotation	# Molecules	p-value	Molecules
	Cell Death and Survival	cell viability	Cell viability of tumor cell lines	12	0.00199	AGAP2,CAB39L,ID4,MKNK1,MTMR6,NEK3,POU4F1,PROM1,SDC1,TBC1D16,TXN,VKORC1
	Cell Death and Survival	apoptosis	Apoptosis	25	0.000362	ACLY,AGAP2,ASCL1,CAB39L,DCAF7,ECE1,ELMO1,EXOC2,GDNF,GRIA2,HSPA2,MDGA2,MKNK1,MTMR6,NAA16,PDE5A,PKNOX2,PLK3,POU4F1,PPP3CA,SDC1,SLC9A1,SOX6,TRIM13,TXN
	Cellular Development,Cellular Growth and Proliferation	cell proliferation	Cell proliferation of tumor cell lines	19	0.00074	ACLY,AGAP2,ASCL1,EPB41L3,EXOC2,GDNF,KLF12,MDGA2,MKNK1,PDGFA,PKNOX2,POU4F1,PRELP,SDC1,SLC9A1,SOX6,TBC1D16,TXN,VKORC1
	Cell Death and Survival	cell viability	Cell viability	19	4.2e-05	ACLY,AGAP2,CAB39L,EXOC2,GDNF,ID4,ITGB1BP1,MKNK1,MTMR6,NEK3,PDGFA,POU4F1,PPP3CA,PROM1,SDC1,SLC9A1,TBC1D16,TXN,VKORC1
	Cell Morphology,Cellular Movement	cell spreading	Cell spreading	5	0.00518	ELMO1,ITGB1BP1,PDGFA,SDC1,SLC9A1
	Cellular Movement	migration	Migration of tumor cell lines	13	0.000356	AGAP2,ASCL1,CAB39L,ELMO1,GDNF,GRIA2,NEK3,PDGFA,PKNOX2,PPP3CA,PROM1,SDC1,TXN
	Cellular Assembly and Organization,Cellular Function and Maintenance	organization	Organization of cytoskeleton	17	0.000265	AGAP2,ASCL1,ELMO1,EPB41L3,EXOC2,F11R,GDNF,NEK3,PARP3,PDGFA,PLK3,POU4F1,PPP3CA,RFX4,SLC9A1,TUBA4A,VANGL2
	Cellular Development,Cellular Growth and Proliferation,Nervous System Development and Function,Tissue Development	proliferation	Proliferation of neuronal cells	8	0.00254	ASCL1,CHST2,GDNF,ID4,POU4F1,PROM1,SLC9A1,TXN
	Cell Morphology,Cellular Assembly and Organization,Cellular Development,Cellular Function and Maintenance,Cellular Growth and Proliferation,Nervous System Development and Function,Organismal Development,Tissue Development	neuritogenesis	Neuritogenesis	9	0.00185	AGAP2,ASCL1,ELMO1,EPB41L3,GDNF,NEK3,POU4F1,PPP3CA,SLC9A1
	Cellular Assembly and Organization,Cellular Function and Maintenance	organization	Microtubule dynamics	15	0.000484	AGAP2,ASCL1,ELMO1,EPB41L3,EXOC2,GDNF,NEK3,PDGFA,PLK3,POU4F1,PPP3CA,RFX4,SLC9A1,TUBA4A,VANGL2
	Cell Morphology,Cellular Assembly and Organization,Cellular Function and Maintenance	formation	Formation of cellular protrusions	13	0.000405	AGAP2,ASCL1,ELMO1,EPB41L3,EXOC2,GDNF,NEK3,PDGFA,POU4F1,PPP3CA,RFX4,SLC9A1,VANGL2
	Cellular Development,Cellular Growth and Proliferation,Nervous System Development and Function,Tissue Development	development	Development of neurons	11	0.00119	AGAP2,ASCL1,ECE1,ELMO1,EPB41L3,GDNF,HEY2,NEK3,POU4F1,PPP3CA,SLC9A1
	Cellular Development,Cellular Growth and Proliferation,Nervous System Development and Function,Tissue Development	growth	Growth of axons	4	0.00553	CHST2,GDNF,POU4F1,PROM1
